# Supplementary material for: Extraction and Identification of Polysaccharide from Lentinus edodes and Its Effect on Immunosuppression and Intestinal Barrier Injury Induced by Cyclophosphamide
Source: Int J Mol Sci. 2024 Nov 19;25(22):12432. doi: 10.3390/ijms252212432 (PMC11594469; doi:10.3390/ijms252212432)
Supplement: Supplementary file 1 [file ijms-25-12432-s001.zip]

Archive with 7 entries (7 files):
- Supplementary Materials File S1/1.Blank solution.tif
- Supplementary Materials File S1/1.Blank solution.xls
- Supplementary Materials File S1/2.Contrast solution.tif
- Supplementary Materials File S1/2.Contrast solution.xls
- Supplementary Materials File S1/3.Sample solution.tif
- Supplementary Materials File S1/3.Sample solution.xls
- Supplementary Materials File S1/4.Materials and Methods of HPLC.docx
