# Supplementary material for: Extraction and Identification of Polysaccharide from Lentinus edodes and Its Effect on Immunosuppression and Intestinal Barrier Injury Induced by Cyclophosphamide
Source: Int J Mol Sci. 2024 Nov 19;25(22):12432. doi: 10.3390/ijms252212432 (PMC11594469; doi:10.3390/ijms252212432)
Supplement: Supplementary file 1 [file ijms-25-12432-s001.zip › Supplementary Materials File S1/1.Blank solution.xls]

[Header]
Application Name	LabSolutions
Version	5.82
Output Date	2022/7/15
Output Time	9:09:02
[Configuration]
Instrument Name	PC-20160901L-Instrument1
Instrument #	1
Line #	1
# of Detectors	1
Detector ID	Detector A
# of Channels	1
[LC Chromatogram(Detector A-Ch1)]
Interval(msec)	500
# of Points	6601
Start Time(min)	0
End Time(min)	55
Intensity Units	mV
Intensity Multiplier	0.001
Wavelength(nm)	250nm
R.Time (min)	Intensity
0	35
0.00833	35
0.01667	0
0.025	1
0.03333	3
0.04167	5
0.05	6
0.05833	8
0.06667	9
0.075	10
0.08333	12
0.09167	13
0.1	15
0.10833	17
0.11667	19
0.125	22
0.13333	24
0.14167	26
0.15	27
0.15833	28
0.16667	31
0.175	34
0.18333	36
0.19167	37
0.2	38
0.20833	39
0.21667	40
0.225	41
0.23333	43
0.24167	45
0.25	47
0.25833	49
0.26667	51
0.275	53
0.28333	54
0.29167	55
0.3	58
0.30833	61
0.31667	63
0.325	64
0.33333	64
0.34167	66
0.35	68
0.35833	70
0.36667	71
0.375	72
0.38333	73
0.39167	74
0.4	75
0.40833	76
0.41667	78
0.425	79
0.43333	80
0.44167	82
0.45	84
0.45833	86
0.46667	88
0.475	89
0.48333	90
0.49167	90
0.5	92
0.50833	94
0.51667	96
0.525	98
0.53333	100
0.54167	101
0.55	102
0.55833	104
0.56667	106
0.575	107
0.58333	109
0.59167	109
0.6	111
0.60833	113
0.61667	114
0.625	115
0.63333	116
0.64167	117
0.65	118
0.65833	119
0.66667	120
0.675	122
0.68333	124
0.69167	124
0.7	125
0.70833	125
0.71667	126
0.725	128
0.73333	129
0.74167	130
0.75	131
0.75833	132
0.76667	132
0.775	133
0.78333	135
0.79167	136
0.8	136
0.80833	137
0.81667	138
0.825	139
0.83333	140
0.84167	141
0.85	141
0.85833	141
0.86667	142
0.875	143
0.88333	145
0.89167	147
0.9	148
0.90833	149
0.91667	149
0.925	149
0.93333	150
0.94167	150
0.95	151
0.95833	151
0.96667	151
0.975	151
0.98333	151
0.99167	153
1	154
1.00833	155
1.01667	155
1.025	156
1.03333	157
1.04167	160
1.05	164
1.05833	168
1.06667	172
1.075	175
1.08333	179
1.09167	180
1.1	181
1.10833	180
1.11667	178
1.125	176
1.13333	174
1.14167	172
1.15	170
1.15833	168
1.16667	166
1.175	164
1.18333	163
1.19167	163
1.2	161
1.20833	161
1.21667	162
1.225	162
1.23333	163
1.24167	164
1.25	165
1.25833	165
1.26667	165
1.275	165
1.28333	164
1.29167	162
1.3	161
1.30833	160
1.31667	159
1.325	158
1.33333	156
1.34167	155
1.35	153
1.35833	152
1.36667	149
1.375	147
1.38333	146
1.39167	146
1.4	145
1.40833	144
1.41667	142
1.425	141
1.43333	141
1.44167	141
1.45	139
1.45833	138
1.46667	136
1.475	135
1.48333	134
1.49167	133
1.5	132
1.50833	131
1.51667	130
1.525	129
1.53333	129
1.54167	127
1.55	126
1.55833	125
1.56667	126
1.575	125
1.58333	124
1.59167	123
1.6	124
1.60833	122
1.61667	120
1.625	119
1.63333	118
1.64167	118
1.65	117
1.65833	116
1.66667	114
1.675	113
1.68333	112
1.69167	110
1.7	109
1.70833	108
1.71667	107
1.725	106
1.73333	103
1.74167	99
1.75	95
1.75833	91
1.76667	86
1.775	82
1.78333	79
1.79167	77
1.8	76
1.80833	75
1.81667	74
1.825	75
1.83333	74
1.84167	72
1.85	70
1.85833	68
1.86667	66
1.875	60
1.88333	49
1.89167	31
1.9	6
1.90833	-21
1.91667	-44
1.925	-55
1.93333	-53
1.94167	-43
1.95	-28
1.95833	-17
1.96667	-12
1.975	-14
1.98333	-19
1.99167	-24
2	-27
2.00833	-28
2.01667	-27
2.025	-25
2.03333	-21
2.04167	-16
2.05	-11
2.05833	-5
2.06667	0
2.075	4
2.08333	6
2.09167	8
2.1	9
2.10833	10
2.11667	10
2.125	11
2.13333	9
2.14167	7
2.15	5
2.15833	3
2.16667	2
2.175	-1
2.18333	-3
2.19167	-6
2.2	-9
2.20833	-9
2.21667	-10
2.225	-11
2.23333	-13
2.24167	-14
2.25	-15
2.25833	-16
2.26667	-16
2.275	-17
2.28333	-18
2.29167	-18
2.3	-17
2.30833	-19
2.31667	-20
2.325	-21
2.33333	-22
2.34167	-25
2.35	-27
2.35833	-21
2.36667	-15
2.375	-16
2.38333	-22
2.39167	-28
2.4	-33
2.40833	-38
2.41667	-42
2.425	-46
2.43333	-48
2.44167	-50
2.45	-53
2.45833	-57
2.46667	-60
2.475	-63
2.48333	-67
2.49167	-71
2.5	-75
2.50833	-77
2.51667	-79
2.525	-82
2.53333	-84
2.54167	-86
2.55	-88
2.55833	-90
2.56667	-91
2.575	-93
2.58333	-95
2.59167	-96
2.6	-98
2.60833	-99
2.61667	-101
2.625	-104
2.63333	-105
2.64167	-106
2.65	-107
2.65833	-109
2.66667	-111
2.675	-112
2.68333	-113
2.69167	-115
2.7	-118
2.70833	-121
2.71667	-125
2.725	-131
2.73333	-136
2.74167	-143
2.75	-151
2.75833	-160
2.76667	-168
2.775	-176
2.78333	-184
2.79167	-191
2.8	-199
2.80833	-204
2.81667	-199
2.825	-170
2.83333	-105
2.84167	-28
2.85	13
2.85833	1
2.86667	-49
2.875	-108
2.88333	-155
2.89167	-182
2.9	-189
2.90833	-185
2.91667	-173
2.925	-158
2.93333	-144
2.94167	-131
2.95	-121
2.95833	-114
2.96667	-110
2.975	-108
2.98333	-106
2.99167	-106
3	-106
3.00833	-106
3.01667	-106
3.025	-106
3.03333	-106
3.04167	-107
3.05	-108
3.05833	-108
3.06667	-108
3.075	-108
3.08333	-108
3.09167	-108
3.1	-107
3.10833	-108
3.11667	-108
3.125	-107
3.13333	-107
3.14167	-108
3.15	-109
3.15833	-109
3.16667	-109
3.175	-110
3.18333	-111
3.19167	-112
3.2	-113
3.20833	-113
3.21667	-113
3.225	-114
3.23333	-114
3.24167	-114
3.25	-115
3.25833	-115
3.26667	-115
3.275	-114
3.28333	-113
3.29167	-113
3.3	-114
3.30833	-116
3.31667	-116
3.325	-116
3.33333	-117
3.34167	-118
3.35	-119
3.35833	-119
3.36667	-119
3.375	-119
3.38333	-119
3.39167	-119
3.4	-119
3.40833	-120
3.41667	-119
3.425	-119
3.43333	-118
3.44167	-117
3.45	-116
3.45833	-116
3.46667	-117
3.475	-116
3.48333	-115
3.49167	-114
3.5	-115
3.50833	-115
3.51667	-116
3.525	-116
3.53333	-114
3.54167	-114
3.55	-114
3.55833	-113
3.56667	-112
3.575	-112
3.58333	-111
3.59167	-111
3.6	-109
3.60833	-108
3.61667	-108
3.625	-109
3.63333	-110
3.64167	-110
3.65	-109
3.65833	-109
3.66667	-109
3.675	-108
3.68333	-106
3.69167	-106
3.7	-104
3.70833	-103
3.71667	-103
3.725	-103
3.73333	-103
3.74167	-103
3.75	-102
3.75833	-102
3.76667	-101
3.775	-100
3.78333	-99
3.79167	-99
3.8	-98
3.80833	-98
3.81667	-96
3.825	-95
3.83333	-94
3.84167	-92
3.85	-91
3.85833	-90
3.86667	-90
3.875	-90
3.88333	-89
3.89167	-87
3.9	-86
3.90833	-86
3.91667	-86
3.925	-85
3.93333	-84
3.94167	-83
3.95	-82
3.95833	-80
3.96667	-80
3.975	-78
3.98333	-77
3.99167	-76
4	-73
4.00833	-72
4.01667	-71
4.025	-71
4.03333	-70
4.04167	-69
4.05	-68
4.05833	-67
4.06667	-67
4.075	-65
4.08333	-63
4.09167	-62
4.1	-61
4.10833	-60
4.11667	-59
4.125	-58
4.13333	-58
4.14167	-57
4.15	-56
4.15833	-55
4.16667	-52
4.175	-51
4.18333	-50
4.19167	-49
4.2	-47
4.20833	-47
4.21667	-46
4.225	-45
4.23333	-43
4.24167	-41
4.25	-39
4.25833	-37
4.26667	-37
4.275	-35
4.28333	-34
4.29167	-33
4.3	-33
4.30833	-32
4.31667	-31
4.325	-29
4.33333	-27
4.34167	-26
4.35	-24
4.35833	-24
4.36667	-23
4.375	-21
4.38333	-21
4.39167	-20
4.4	-18
4.40833	-17
4.41667	-15
4.425	-14
4.43333	-13
4.44167	-12
4.45	-11
4.45833	-10
4.46667	-8
4.475	-7
4.48333	-5
4.49167	-3
4.5	-1
4.50833	0
4.51667	1
4.525	2
4.53333	4
4.54167	5
4.55	6
4.55833	8
4.56667	9
4.575	10
4.58333	11
4.59167	12
4.6	13
4.60833	13
4.61667	14
4.625	15
4.63333	18
4.64167	20
4.65	22
4.65833	24
4.66667	25
4.675	27
4.68333	27
4.69167	28
4.7	29
4.70833	30
4.71667	31
4.725	32
4.73333	33
4.74167	34
4.75	35
4.75833	36
4.76667	37
4.775	38
4.78333	39
4.79167	41
4.8	43
4.80833	44
4.81667	45
4.825	47
4.83333	48
4.84167	50
4.85	51
4.85833	52
4.86667	54
4.875	54
4.88333	56
4.89167	57
4.9	57
4.90833	58
4.91667	59
4.925	60
4.93333	61
4.94167	62
4.95	64
4.95833	65
4.96667	66
4.975	67
4.98333	68
4.99167	69
5	71
5.00833	72
5.01667	72
5.025	72
5.03333	73
5.04167	74
5.05	74
5.05833	75
5.06667	75
5.075	77
5.08333	78
5.09167	79
5.1	80
5.10833	81
5.11667	82
5.125	82
5.13333	82
5.14167	83
5.15	84
5.15833	84
5.16667	85
5.175	85
5.18333	86
5.19167	86
5.2	86
5.20833	87
5.21667	88
5.225	88
5.23333	88
5.24167	89
5.25	89
5.25833	91
5.26667	91
5.275	91
5.28333	90
5.29167	91
5.3	91
5.30833	92
5.31667	92
5.325	94
5.33333	94
5.34167	95
5.35	95
5.35833	94
5.36667	95
5.375	95
5.38333	95
5.39167	96
5.4	96
5.40833	96
5.41667	96
5.425	95
5.43333	94
5.44167	95
5.45	95
5.45833	94
5.46667	94
5.475	94
5.48333	94
5.49167	94
5.5	95
5.50833	95
5.51667	94
5.525	94
5.53333	93
5.54167	93
5.55	92
5.55833	92
5.56667	91
5.575	91
5.58333	91
5.59167	90
5.6	89
5.60833	88
5.61667	87
5.625	85
5.63333	84
5.64167	84
5.65	85
5.65833	85
5.66667	84
5.675	83
5.68333	82
5.69167	81
5.7	80
5.70833	78
5.71667	78
5.725	78
5.73333	77
5.74167	76
5.75	75
5.75833	73
5.76667	71
5.775	69
5.78333	68
5.79167	67
5.8	66
5.80833	66
5.81667	66
5.825	64
5.83333	63
5.84167	61
5.85	59
5.85833	59
5.86667	57
5.875	55
5.88333	53
5.89167	51
5.9	50
5.90833	49
5.91667	47
5.925	45
5.93333	44
5.94167	42
5.95	40
5.95833	39
5.96667	37
5.975	36
5.98333	34
5.99167	32
6	30
6.00833	29
6.01667	27
6.025	25
6.03333	23
6.04167	21
6.05	19
6.05833	17
6.06667	16
6.075	15
6.08333	12
6.09167	9
6.1	7
6.10833	4
6.11667	2
6.125	0
6.13333	-2
6.14167	-4
6.15	-5
6.15833	-7
6.16667	-9
6.175	-11
6.18333	-13
6.19167	-15
6.2	-18
6.20833	-20
6.21667	-23
6.225	-25
6.23333	-28
6.24167	-30
6.25	-33
6.25833	-35
6.26667	-38
6.275	-40
6.28333	-42
6.29167	-44
6.3	-46
6.30833	-49
6.31667	-51
6.325	-53
6.33333	-55
6.34167	-56
6.35	-58
6.35833	-61
6.36667	-63
6.375	-66
6.38333	-69
6.39167	-71
6.4	-74
6.40833	-76
6.41667	-78
6.425	-81
6.43333	-83
6.44167	-86
6.45	-89
6.45833	-92
6.46667	-94
6.475	-97
6.48333	-99
6.49167	-100
6.5	-103
6.50833	-106
6.51667	-108
6.525	-109
6.53333	-112
6.54167	-114
6.55	-117
6.55833	-119
6.56667	-121
6.575	-123
6.58333	-125
6.59167	-128
6.6	-131
6.60833	-133
6.61667	-135
6.625	-138
6.63333	-140
6.64167	-142
6.65	-144
6.65833	-145
6.66667	-147
6.675	-149
6.68333	-150
6.69167	-152
6.7	-154
6.70833	-156
6.71667	-158
6.725	-160
6.73333	-162
6.74167	-165
6.75	-166
6.75833	-168
6.76667	-169
6.775	-171
6.78333	-173
6.79167	-175
6.8	-176
6.80833	-178
6.81667	-180
6.825	-182
6.83333	-183
6.84167	-185
6.85	-186
6.85833	-188
6.86667	-190
6.875	-191
6.88333	-192
6.89167	-194
6.9	-196
6.90833	-198
6.91667	-199
6.925	-201
6.93333	-202
6.94167	-202
6.95	-203
6.95833	-205
6.96667	-207
6.975	-208
6.98333	-209
6.99167	-210
7	-212
7.00833	-213
7.01667	-214
7.025	-215
7.03333	-216
7.04167	-217
7.05	-218
7.05833	-220
7.06667	-222
7.075	-223
7.08333	-224
7.09167	-225
7.1	-225
7.10833	-226
7.11667	-227
7.125	-228
7.13333	-229
7.14167	-230
7.15	-231
7.15833	-232
7.16667	-233
7.175	-234
7.18333	-236
7.19167	-236
7.2	-236
7.20833	-237
7.21667	-238
7.225	-239
7.23333	-240
7.24167	-241
7.25	-241
7.25833	-243
7.26667	-245
7.275	-246
7.28333	-245
7.29167	-246
7.3	-247
7.30833	-247
7.31667	-247
7.325	-247
7.33333	-248
7.34167	-249
7.35	-250
7.35833	-250
7.36667	-252
7.375	-252
7.38333	-252
7.39167	-251
7.4	-252
7.40833	-252
7.41667	-253
7.425	-254
7.43333	-254
7.44167	-256
7.45	-258
7.45833	-258
7.46667	-258
7.475	-258
7.48333	-259
7.49167	-260
7.5	-261
7.50833	-262
7.51667	-262
7.525	-263
7.53333	-264
7.54167	-265
7.55	-265
7.55833	-264
7.56667	-264
7.575	-264
7.58333	-264
7.59167	-264
7.6	-265
7.60833	-266
7.61667	-266
7.625	-267
7.63333	-267
7.64167	-266
7.65	-265
7.65833	-266
7.66667	-267
7.675	-269
7.68333	-269
7.69167	-269
7.7	-269
7.70833	-269
7.71667	-270
7.725	-269
7.73333	-269
7.74167	-268
7.75	-268
7.75833	-269
7.76667	-270
7.775	-271
7.78333	-272
7.79167	-271
7.8	-271
7.80833	-271
7.81667	-271
7.825	-271
7.83333	-271
7.84167	-271
7.85	-272
7.85833	-273
7.86667	-273
7.875	-273
7.88333	-273
7.89167	-272
7.9	-272
7.90833	-272
7.91667	-273
7.925	-273
7.93333	-274
7.94167	-274
7.95	-274
7.95833	-274
7.96667	-274
7.975	-274
7.98333	-274
7.99167	-274
8	-275
8.00833	-277
8.01667	-276
8.025	-275
8.03333	-275
8.04167	-274
8.05	-275
8.05833	-276
8.06667	-275
8.075	-274
8.08333	-273
8.09167	-273
8.1	-274
8.10833	-275
8.11667	-275
8.125	-275
8.13333	-276
8.14167	-276
8.15	-276
8.15833	-276
8.16667	-277
8.175	-276
8.18333	-276
8.19167	-276
8.2	-276
8.20833	-276
8.21667	-276
8.225	-277
8.23333	-277
8.24167	-277
8.25	-277
8.25833	-276
8.26667	-276
8.275	-276
8.28333	-276
8.29167	-276
8.3	-275
8.30833	-275
8.31667	-276
8.325	-277
8.33333	-277
8.34167	-277
8.35	-277
8.35833	-277
8.36667	-278
8.375	-278
8.38333	-277
8.39167	-276
8.4	-276
8.40833	-275
8.41667	-275
8.425	-276
8.43333	-277
8.44167	-278
8.45	-278
8.45833	-278
8.46667	-278
8.475	-277
8.48333	-278
8.49167	-278
8.5	-278
8.50833	-278
8.51667	-279
8.525	-278
8.53333	-278
8.54167	-278
8.55	-278
8.55833	-278
8.56667	-278
8.575	-277
8.58333	-277
8.59167	-278
8.6	-279
8.60833	-278
8.61667	-278
8.625	-278
8.63333	-278
8.64167	-278
8.65	-277
8.65833	-277
8.66667	-278
8.675	-278
8.68333	-279
8.69167	-279
8.7	-279
8.70833	-280
8.71667	-280
8.725	-279
8.73333	-279
8.74167	-278
8.75	-277
8.75833	-277
8.76667	-277
8.775	-277
8.78333	-276
8.79167	-276
8.8	-275
8.80833	-275
8.81667	-275
8.825	-275
8.83333	-276
8.84167	-276
8.85	-276
8.85833	-277
8.86667	-277
8.875	-276
8.88333	-275
8.89167	-274
8.9	-274
8.90833	-275
8.91667	-274
8.925	-274
8.93333	-274
8.94167	-275
8.95	-275
8.95833	-276
8.96667	-275
8.975	-275
8.98333	-274
8.99167	-274
9	-274
9.00833	-274
9.01667	-274
9.025	-274
9.03333	-273
9.04167	-272
9.05	-272
9.05833	-272
9.06667	-272
9.075	-272
9.08333	-273
9.09167	-272
9.1	-271
9.10833	-270
9.11667	-270
9.125	-270
9.13333	-269
9.14167	-269
9.15	-268
9.15833	-267
9.16667	-267
9.175	-267
9.18333	-266
9.19167	-266
9.2	-266
9.20833	-266
9.21667	-265
9.225	-264
9.23333	-264
9.24167	-263
9.25	-262
9.25833	-260
9.26667	-259
9.275	-259
9.28333	-259
9.29167	-258
9.3	-258
9.30833	-257
9.31667	-256
9.325	-256
9.33333	-255
9.34167	-255
9.35	-255
9.35833	-254
9.36667	-253
9.375	-253
9.38333	-253
9.39167	-253
9.4	-252
9.40833	-252
9.41667	-252
9.425	-251
9.43333	-249
9.44167	-248
9.45	-247
9.45833	-247
9.46667	-246
9.475	-243
9.48333	-242
9.49167	-241
9.5	-240
9.50833	-238
9.51667	-237
9.525	-236
9.53333	-234
9.54167	-233
9.55	-232
9.55833	-230
9.56667	-229
9.575	-228
9.58333	-228
9.59167	-227
9.6	-225
9.60833	-224
9.61667	-221
9.625	-219
9.63333	-219
9.64167	-217
9.65	-215
9.65833	-214
9.66667	-212
9.675	-210
9.68333	-209
9.69167	-207
9.7	-205
9.70833	-204
9.71667	-202
9.725	-200
9.73333	-199
9.74167	-198
9.75	-195
9.75833	-192
9.76667	-189
9.775	-188
9.78333	-187
9.79167	-184
9.8	-181
9.80833	-179
9.81667	-177
9.825	-176
9.83333	-173
9.84167	-171
9.85	-168
9.85833	-165
9.86667	-162
9.875	-160
9.88333	-158
9.89167	-156
9.9	-154
9.90833	-152
9.91667	-149
9.925	-146
9.93333	-143
9.94167	-141
9.95	-138
9.95833	-136
9.96667	-134
9.975	-131
9.98333	-128
9.99167	-125
10	-122
10.00833	-119
10.01667	-117
10.025	-115
10.03333	-112
10.04167	-109
10.05	-106
10.05833	-102
10.06667	-99
10.075	-96
10.08333	-94
10.09167	-91
10.1	-88
10.10833	-85
10.11667	-83
10.125	-79
10.13333	-77
10.14167	-74
10.15	-71
10.15833	-68
10.16667	-66
10.175	-64
10.18333	-61
10.19167	-58
10.2	-54
10.20833	-51
10.21667	-49
10.225	-47
10.23333	-44
10.24167	-41
10.25	-39
10.25833	-36
10.26667	-34
10.275	-31
10.28333	-28
10.29167	-25
10.3	-22
10.30833	-19
10.31667	-16
10.325	-13
10.33333	-11
10.34167	-7
10.35	-5
10.35833	-3
10.36667	-2
10.375	0
10.38333	2
10.39167	5
10.4	7
10.40833	10
10.41667	13
10.425	14
10.43333	15
10.44167	16
10.45	18
10.45833	20
10.46667	22
10.475	24
10.48333	25
10.49167	28
10.5	30
10.50833	31
10.51667	32
10.525	33
10.53333	34
10.54167	35
10.55	36
10.55833	38
10.56667	39
10.575	42
10.58333	43
10.59167	45
10.6	45
10.60833	45
10.61667	45
10.625	46
10.63333	46
10.64167	47
10.65	48
10.65833	49
10.66667	49
10.675	48
10.68333	48
10.69167	48
10.7	48
10.70833	48
10.71667	48
10.725	48
10.73333	47
10.74167	47
10.75	47
10.75833	46
10.76667	45
10.775	45
10.78333	45
10.79167	46
10.8	46
10.80833	45
10.81667	44
10.825	42
10.83333	41
10.84167	40
10.85	39
10.85833	38
10.86667	36
10.875	34
10.88333	34
10.89167	32
10.9	30
10.90833	28
10.91667	26
10.925	25
10.93333	24
10.94167	22
10.95	21
10.95833	19
10.96667	18
10.975	17
10.98333	16
10.99167	14
11	11
11.00833	8
11.01667	6
11.025	3
11.03333	2
11.04167	1
11.05	-1
11.05833	-4
11.06667	-7
11.075	-9
11.08333	-10
11.09167	-11
11.1	-15
11.10833	-18
11.11667	-21
11.125	-24
11.13333	-26
11.14167	-28
11.15	-30
11.15833	-32
11.16667	-34
11.175	-37
11.18333	-39
11.19167	-41
11.2	-44
11.20833	-46
11.21667	-48
11.225	-51
11.23333	-54
11.24167	-57
11.25	-59
11.25833	-62
11.26667	-65
11.275	-68
11.28333	-70
11.29167	-73
11.3	-75
11.30833	-78
11.31667	-81
11.325	-84
11.33333	-87
11.34167	-89
11.35	-91
11.35833	-93
11.36667	-97
11.375	-100
11.38333	-103
11.39167	-105
11.4	-108
11.40833	-111
11.41667	-112
11.425	-115
11.43333	-117
11.44167	-119
11.45	-121
11.45833	-124
11.46667	-127
11.475	-131
11.48333	-133
11.49167	-135
11.5	-137
11.50833	-140
11.51667	-143
11.525	-146
11.53333	-149
11.54167	-151
11.55	-152
11.55833	-154
11.56667	-157
11.575	-159
11.58333	-161
11.59167	-162
11.6	-165
11.60833	-168
11.61667	-171
11.625	-174
11.63333	-175
11.64167	-177
11.65	-179
11.65833	-181
11.66667	-182
11.675	-184
11.68333	-186
11.69167	-188
11.7	-191
11.70833	-193
11.71667	-195
11.725	-197
11.73333	-199
11.74167	-202
11.75	-203
11.75833	-205
11.76667	-207
11.775	-210
11.78333	-211
11.79167	-212
11.8	-214
11.80833	-215
11.81667	-217
11.825	-219
11.83333	-220
11.84167	-222
11.85	-223
11.85833	-224
11.86667	-226
11.875	-227
11.88333	-230
11.89167	-231
11.9	-232
11.90833	-233
11.91667	-234
11.925	-236
11.93333	-237
11.94167	-239
11.95	-240
11.95833	-242
11.96667	-243
11.975	-244
11.98333	-245
11.99167	-246
12	-247
12.00833	-247
12.01667	-248
12.025	-250
12.03333	-252
12.04167	-253
12.05	-254
12.05833	-256
12.06667	-257
12.075	-258
12.08333	-258
12.09167	-258
12.1	-258
12.10833	-260
12.11667	-261
12.125	-262
12.13333	-262
12.14167	-263
12.15	-264
12.15833	-265
12.16667	-266
12.175	-267
12.18333	-268
12.19167	-269
12.2	-269
12.20833	-270
12.21667	-272
12.225	-272
12.23333	-272
12.24167	-271
12.25	-271
12.25833	-272
12.26667	-272
12.275	-272
12.28333	-272
12.29167	-273
12.3	-274
12.30833	-275
12.31667	-275
12.325	-275
12.33333	-275
12.34167	-276
12.35	-277
12.35833	-277
12.36667	-278
12.375	-277
12.38333	-277
12.39167	-277
12.4	-278
12.40833	-279
12.41667	-280
12.425	-280
12.43333	-281
12.44167	-281
12.45	-281
12.45833	-282
12.46667	-283
12.475	-284
12.48333	-284
12.49167	-283
12.5	-283
12.50833	-284
12.51667	-285
12.525	-286
12.53333	-286
12.54167	-285
12.55	-285
12.55833	-285
12.56667	-284
12.575	-284
12.58333	-283
12.59167	-283
12.6	-283
12.60833	-285
12.61667	-286
12.625	-286
12.63333	-286
12.64167	-286
12.65	-287
12.65833	-287
12.66667	-288
12.675	-288
12.68333	-288
12.69167	-288
12.7	-288
12.70833	-288
12.71667	-289
12.725	-290
12.73333	-289
12.74167	-289
12.75	-289
12.75833	-288
12.76667	-289
12.775	-290
12.78333	-291
12.79167	-290
12.8	-289
12.80833	-289
12.81667	-288
12.825	-289
12.83333	-289
12.84167	-289
12.85	-289
12.85833	-288
12.86667	-289
12.875	-289
12.88333	-289
12.89167	-289
12.9	-290
12.90833	-291
12.91667	-291
12.925	-291
12.93333	-290
12.94167	-290
12.95	-290
12.95833	-289
12.96667	-289
12.975	-289
12.98333	-288
12.99167	-287
13	-287
13.00833	-287
13.01667	-287
13.025	-286
13.03333	-286
13.04167	-285
13.05	-286
13.05833	-287
13.06667	-287
13.075	-287
13.08333	-288
13.09167	-288
13.1	-288
13.10833	-287
13.11667	-287
13.125	-287
13.13333	-286
13.14167	-286
13.15	-286
13.15833	-286
13.16667	-286
13.175	-287
13.18333	-286
13.19167	-286
13.2	-286
13.20833	-285
13.21667	-285
13.225	-286
13.23333	-287
13.24167	-287
13.25	-287
13.25833	-287
13.26667	-287
13.275	-286
13.28333	-286
13.29167	-286
13.3	-285
13.30833	-285
13.31667	-285
13.325	-285
13.33333	-286
13.34167	-286
13.35	-285
13.35833	-285
13.36667	-286
13.375	-286
13.38333	-286
13.39167	-286
13.4	-285
13.40833	-284
13.41667	-283
13.425	-283
13.43333	-283
13.44167	-283
13.45	-283
13.45833	-282
13.46667	-283
13.475	-283
13.48333	-283
13.49167	-284
13.5	-283
13.50833	-283
13.51667	-283
13.525	-283
13.53333	-282
13.54167	-281
13.55	-279
13.55833	-279
13.56667	-279
13.575	-280
13.58333	-281
13.59167	-281
13.6	-281
13.60833	-280
13.61667	-279
13.625	-277
13.63333	-276
13.64167	-276
13.65	-276
13.65833	-277
13.66667	-278
13.675	-278
13.68333	-278
13.69167	-278
13.7	-277
13.70833	-277
13.71667	-278
13.725	-278
13.73333	-278
13.74167	-279
13.75	-279
13.75833	-278
13.76667	-278
13.775	-277
13.78333	-277
13.79167	-277
13.8	-276
13.80833	-275
13.81667	-276
13.825	-277
13.83333	-276
13.84167	-275
13.85	-275
13.85833	-275
13.86667	-276
13.875	-276
13.88333	-276
13.89167	-276
13.9	-275
13.90833	-275
13.91667	-275
13.925	-274
13.93333	-275
13.94167	-275
13.95	-276
13.95833	-276
13.96667	-276
13.975	-276
13.98333	-275
13.99167	-276
14	-276
14.00833	-277
14.01667	-276
14.025	-275
14.03333	-273
14.04167	-272
14.05	-273
14.05833	-273
14.06667	-274
14.075	-275
14.08333	-275
14.09167	-275
14.1	-274
14.10833	-273
14.11667	-272
14.125	-272
14.13333	-273
14.14167	-273
14.15	-273
14.15833	-273
14.16667	-272
14.175	-271
14.18333	-271
14.19167	-271
14.2	-270
14.20833	-269
14.21667	-269
14.225	-270
14.23333	-270
14.24167	-271
14.25	-272
14.25833	-272
14.26667	-273
14.275	-273
14.28333	-273
14.29167	-273
14.3	-272
14.30833	-272
14.31667	-272
14.325	-272
14.33333	-271
14.34167	-270
14.35	-270
14.35833	-270
14.36667	-270
14.375	-270
14.38333	-271
14.39167	-271
14.4	-271
14.40833	-271
14.41667	-270
14.425	-271
14.43333	-271
14.44167	-271
14.45	-271
14.45833	-271
14.46667	-271
14.475	-272
14.48333	-272
14.49167	-271
14.5	-270
14.50833	-269
14.51667	-269
14.525	-269
14.53333	-270
14.54167	-270
14.55	-271
14.55833	-272
14.56667	-273
14.575	-273
14.58333	-273
14.59167	-272
14.6	-271
14.60833	-271
14.61667	-272
14.625	-272
14.63333	-272
14.64167	-272
14.65	-271
14.65833	-270
14.66667	-269
14.675	-269
14.68333	-269
14.69167	-269
14.7	-269
14.70833	-268
14.71667	-268
14.725	-269
14.73333	-269
14.74167	-269
14.75	-270
14.75833	-270
14.76667	-271
14.775	-271
14.78333	-271
14.79167	-271
14.8	-270
14.80833	-269
14.81667	-270
14.825	-270
14.83333	-269
14.84167	-269
14.85	-270
14.85833	-269
14.86667	-269
14.875	-270
14.88333	-271
14.89167	-272
14.9	-272
14.90833	-272
14.91667	-271
14.925	-271
14.93333	-271
14.94167	-271
14.95	-273
14.95833	-273
14.96667	-273
14.975	-272
14.98333	-272
14.99167	-272
15	-272
15.00833	-273
15.01667	-273
15.025	-273
15.03333	-272
15.04167	-272
15.05	-273
15.05833	-272
15.06667	-272
15.075	-271
15.08333	-271
15.09167	-271
15.1	-272
15.10833	-272
15.11667	-272
15.125	-273
15.13333	-272
15.14167	-273
15.15	-273
15.15833	-273
15.16667	-272
15.175	-271
15.18333	-271
15.19167	-271
15.2	-272
15.20833	-272
15.21667	-272
15.225	-272
15.23333	-274
15.24167	-275
15.25	-275
15.25833	-275
15.26667	-275
15.275	-275
15.28333	-275
15.29167	-276
15.3	-277
15.30833	-277
15.31667	-276
15.325	-276
15.33333	-275
15.34167	-275
15.35	-277
15.35833	-278
15.36667	-278
15.375	-278
15.38333	-277
15.39167	-277
15.4	-276
15.40833	-276
15.41667	-276
15.425	-276
15.43333	-277
15.44167	-278
15.45	-280
15.45833	-280
15.46667	-280
15.475	-280
15.48333	-280
15.49167	-280
15.5	-281
15.50833	-282
15.51667	-281
15.525	-280
15.53333	-281
15.54167	-280
15.55	-279
15.55833	-279
15.56667	-279
15.575	-279
15.58333	-280
15.59167	-281
15.6	-282
15.60833	-282
15.61667	-282
15.625	-282
15.63333	-282
15.64167	-281
15.65	-281
15.65833	-282
15.66667	-282
15.675	-281
15.68333	-280
15.69167	-280
15.7	-281
15.70833	-281
15.71667	-282
15.725	-283
15.73333	-284
15.74167	-284
15.75	-285
15.75833	-286
15.76667	-286
15.775	-286
15.78333	-286
15.79167	-287
15.8	-288
15.80833	-288
15.81667	-287
15.825	-288
15.83333	-288
15.84167	-288
15.85	-287
15.85833	-287
15.86667	-288
15.875	-289
15.88333	-289
15.89167	-289
15.9	-290
15.90833	-290
15.91667	-290
15.925	-290
15.93333	-290
15.94167	-290
15.95	-290
15.95833	-290
15.96667	-291
15.975	-292
15.98333	-292
15.99167	-291
16	-291
16.00833	-292
16.01667	-293
16.025	-292
16.03333	-292
16.04167	-292
16.05	-292
16.05833	-292
16.06667	-292
16.075	-293
16.08333	-293
16.09167	-294
16.1	-295
16.10833	-295
16.11667	-294
16.125	-294
16.13333	-295
16.14167	-296
16.15	-296
16.15833	-296
16.16667	-295
16.175	-295
16.18333	-296
16.19167	-296
16.2	-297
16.20833	-297
16.21667	-297
16.225	-297
16.23333	-298
16.24167	-297
16.25	-296
16.25833	-297
16.26667	-297
16.275	-298
16.28333	-299
16.29167	-300
16.3	-301
16.30833	-301
16.31667	-301
16.325	-302
16.33333	-302
16.34167	-302
16.35	-302
16.35833	-302
16.36667	-301
16.375	-301
16.38333	-302
16.39167	-301
16.4	-301
16.40833	-300
16.41667	-301
16.425	-302
16.43333	-302
16.44167	-303
16.45	-302
16.45833	-302
16.46667	-302
16.475	-303
16.48333	-303
[truncated: 4,622 more rows]
