# Supplementary material for: Extraction and Identification of Polysaccharide from Lentinus edodes and Its Effect on Immunosuppression and Intestinal Barrier Injury Induced by Cyclophosphamide
Source: Int J Mol Sci. 2024 Nov 19;25(22):12432. doi: 10.3390/ijms252212432 (PMC11594469; doi:10.3390/ijms252212432)
Supplement: Supplementary file 1 [file ijms-25-12432-s001.zip › Supplementary Materials File S1/2.Contrast solution.xls]

[Header]
Application Name	LabSolutions
Version	5.82
Output Date	2022/7/15
Output Time	9:09:02
[Configuration]
Instrument Name	PC-20160901L-Instrument1
Instrument #	1
Line #	1
# of Detectors	1
Detector ID	Detector A
# of Channels	1
[LC Chromatogram(Detector A-Ch1)]
Interval(msec)	500
# of Points	6601
Start Time(min)	0
End Time(min)	55
Intensity Units	mV
Intensity Multiplier	0.001
Wavelength(nm)	250nm
R.Time (min)	Intensity
0	1
0.00833	1
0.01667	0
0.025	0
0.03333	1
0.04167	1
0.05	0
0.05833	0
0.06667	0
0.075	0
0.08333	1
0.09167	1
0.1	0
0.10833	0
0.11667	0
0.125	0
0.13333	0
0.14167	0
0.15	1
0.15833	1
0.16667	2
0.175	2
0.18333	2
0.19167	2
0.2	2
0.20833	2
0.21667	2
0.225	2
0.23333	3
0.24167	3
0.25	3
0.25833	3
0.26667	3
0.275	3
0.28333	3
0.29167	4
0.3	3
0.30833	3
0.31667	3
0.325	3
0.33333	3
0.34167	3
0.35	4
0.35833	4
0.36667	4
0.375	4
0.38333	4
0.39167	5
0.4	5
0.40833	4
0.41667	3
0.425	2
0.43333	2
0.44167	3
0.45	4
0.45833	4
0.46667	4
0.475	3
0.48333	3
0.49167	4
0.5	4
0.50833	4
0.51667	5
0.525	5
0.53333	5
0.54167	4
0.55	4
0.55833	3
0.56667	3
0.575	3
0.58333	3
0.59167	2
0.6	2
0.60833	2
0.61667	3
0.625	3
0.63333	4
0.64167	4
0.65	3
0.65833	3
0.66667	4
0.675	5
0.68333	5
0.69167	5
0.7	4
0.70833	4
0.71667	4
0.725	5
0.73333	5
0.74167	5
0.75	5
0.75833	4
0.76667	3
0.775	2
0.78333	2
0.79167	3
0.8	4
0.80833	5
0.81667	6
0.825	6
0.83333	6
0.84167	6
0.85	6
0.85833	6
0.86667	6
0.875	5
0.88333	5
0.89167	5
0.9	5
0.90833	6
0.91667	7
0.925	7
0.93333	7
0.94167	7
0.95	6
0.95833	5
0.96667	6
0.975	6
0.98333	7
0.99167	7
1	8
1.00833	8
1.01667	8
1.025	8
1.03333	9
1.04167	11
1.05	15
1.05833	18
1.06667	20
1.075	22
1.08333	23
1.09167	23
1.1	23
1.10833	22
1.11667	21
1.125	19
1.13333	17
1.14167	16
1.15	15
1.15833	14
1.16667	13
1.175	13
1.18333	12
1.19167	12
1.2	12
1.20833	12
1.21667	12
1.225	13
1.23333	14
1.24167	15
1.25	16
1.25833	17
1.26667	17
1.275	18
1.28333	18
1.29167	18
1.3	19
1.30833	21
1.31667	24
1.325	26
1.33333	29
1.34167	31
1.35	32
1.35833	31
1.36667	30
1.375	28
1.38333	26
1.39167	24
1.4	22
1.40833	21
1.41667	19
1.425	17
1.43333	17
1.44167	16
1.45	16
1.45833	15
1.46667	14
1.475	14
1.48333	12
1.49167	10
1.5	9
1.50833	9
1.51667	8
1.525	7
1.53333	7
1.54167	6
1.55	4
1.55833	2
1.56667	2
1.575	1
1.58333	1
1.59167	0
1.6	-3
1.60833	-5
1.61667	-7
1.625	-7
1.63333	-8
1.64167	-8
1.65	-9
1.65833	-9
1.66667	-9
1.675	-10
1.68333	-9
1.69167	-8
1.7	-8
1.70833	-6
1.71667	-6
1.725	-5
1.73333	-5
1.74167	-3
1.75	3
1.75833	15
1.76667	37
1.775	72
1.78333	118
1.79167	171
1.8	223
1.80833	267
1.81667	300
1.825	324
1.83333	341
1.84167	354
1.85	367
1.85833	378
1.86667	392
1.875	411
1.88333	437
1.89167	462
1.9	482
1.90833	495
1.91667	503
1.925	509
1.93333	516
1.94167	532
1.95	568
1.95833	636
1.96667	731
1.975	819
1.98333	862
1.99167	849
2	804
2.00833	754
2.01667	717
2.025	697
2.03333	693
2.04167	700
2.05	715
2.05833	732
2.06667	749
2.075	766
2.08333	789
2.09167	832
2.1	922
2.10833	1112
2.11667	1484
2.125	2132
2.13333	3120
2.14167	4406
2.15	5813
2.15833	7075
2.16667	7979
2.175	8488
2.18333	8758
2.19167	9412
2.2	16353
2.20833	46007
2.21667	100623
2.225	151083
2.23333	169522
2.24167	154957
2.25	123051
2.25833	88861
2.26667	60319
2.275	39472
2.28333	25423
2.29167	16412
2.3	10797
2.30833	7341
2.31667	5213
2.325	3882
2.33333	3021
2.34167	2441
2.35	2028
2.35833	1721
2.36667	1483
2.375	1292
2.38333	1134
2.39167	1003
2.4	893
2.40833	799
2.41667	720
2.425	652
2.43333	594
2.44167	544
2.45	502
2.45833	465
2.46667	433
2.475	405
2.48333	383
2.49167	365
2.5	352
2.50833	345
2.51667	345
2.525	352
2.53333	365
2.54167	385
2.55	409
2.55833	434
2.56667	459
2.575	480
2.58333	496
2.59167	505
2.6	507
2.60833	503
2.61667	494
2.625	483
2.63333	472
2.64167	463
2.65	459
2.65833	463
2.66667	476
2.675	502
2.68333	541
2.69167	595
2.7	664
2.70833	749
2.71667	849
2.725	963
2.73333	1088
2.74167	1222
2.75	1362
2.75833	1505
2.76667	1647
2.775	1784
2.78333	1912
2.79167	2031
2.8	2139
2.80833	2236
2.81667	2322
2.825	2398
2.83333	2473
2.84167	2849
2.85	7314
2.85833	29867
2.86667	89778
2.875	186705
2.88333	286314
2.89167	346232
2.9	349515
2.90833	308173
2.91667	245959
2.925	182884
2.93333	129702
2.94167	89425
2.95	60855
2.95833	41366
2.96667	28354
2.975	19756
2.98333	14093
2.99167	10364
3	7904
3.00833	6277
3.01667	5197
3.025	4476
3.03333	3994
3.04167	3683
3.05	3511
3.05833	3499
3.06667	3739
3.075	4414
3.08333	5780
3.09167	8085
3.1	11426
3.10833	15597
3.11667	20036
3.125	23941
3.13333	26529
3.14167	27312
3.15	26245
3.15833	23696
3.16667	20260
3.175	16559
3.18333	13080
3.19167	10112
3.2	7763
3.20833	6011
3.21667	4762
3.225	3900
3.23333	3309
3.24167	2893
3.25	2583
3.25833	2333
3.26667	2117
3.275	1929
3.28333	1769
3.29167	1649
3.3	1581
3.30833	1579
3.31667	1653
3.325	1802
3.33333	2007
3.34167	2233
3.35	2439
3.35833	2588
3.36667	2656
3.375	2639
3.38333	2551
3.39167	2416
3.4	2263
3.40833	2110
3.41667	1972
3.425	1850
3.43333	1743
3.44167	1648
3.45	1564
3.45833	1491
3.46667	1435
3.475	1400
3.48333	1390
3.49167	1403
3.5	1433
3.50833	1473
3.51667	1516
3.525	1553
3.53333	1578
3.54167	1586
3.55	1574
3.55833	1540
3.56667	1487
3.575	1420
3.58333	1343
3.59167	1264
3.6	1191
3.60833	1129
3.61667	1080
3.625	1042
3.63333	1015
3.64167	996
3.65	983
3.65833	978
3.66667	980
3.675	987
3.68333	998
3.69167	1008
3.7	1014
3.70833	1010
3.71667	994
3.725	967
3.73333	932
3.74167	896
3.75	865
3.75833	844
3.76667	840
3.775	855
3.78333	892
3.79167	953
3.8	1041
3.80833	1159
3.81667	1316
3.825	1528
3.83333	1813
3.84167	2189
3.85	2666
3.85833	3224
3.86667	3825
3.875	4402
3.88333	4878
3.89167	5185
3.9	5285
3.90833	5176
3.91667	4894
3.925	4496
3.93333	4043
3.94167	3592
3.95	3181
3.95833	2828
3.96667	2539
3.975	2310
3.98333	2134
3.99167	2000
4	1900
4.00833	1823
4.01667	1759
4.025	1700
4.03333	1642
4.04167	1580
4.05	1511
4.05833	1439
4.06667	1362
4.075	1284
4.08333	1205
4.09167	1128
4.1	1050
4.10833	976
4.11667	907
4.125	845
4.13333	793
4.14167	750
4.15	720
4.15833	703
4.16667	702
4.175	712
4.18333	734
4.19167	767
4.2	807
4.20833	852
4.21667	898
4.225	944
4.23333	987
4.24167	1027
4.25	1062
4.25833	1090
4.26667	1109
4.275	1118
4.28333	1117
4.29167	1106
4.3	1085
4.30833	1053
4.31667	1014
4.325	967
4.33333	918
4.34167	867
4.35	817
4.35833	769
4.36667	725
4.375	684
4.38333	647
4.39167	613
4.4	584
4.40833	558
4.41667	534
4.425	515
4.43333	499
4.44167	486
4.45	477
4.45833	470
4.46667	466
4.475	465
4.48333	467
4.49167	470
4.5	476
4.50833	483
4.51667	492
4.525	501
4.53333	511
4.54167	520
4.55	529
4.55833	539
4.56667	549
4.575	559
4.58333	569
4.59167	581
4.6	596
4.60833	614
4.61667	636
4.625	662
4.63333	694
4.64167	731
4.65	770
4.65833	813
4.66667	858
4.675	901
4.68333	941
4.69167	974
4.7	998
4.70833	1011
4.71667	1013
4.725	1004
4.73333	985
4.74167	958
4.75	926
4.75833	892
4.76667	857
4.775	822
4.78333	789
4.79167	758
4.8	732
4.80833	710
4.81667	695
4.825	689
4.83333	691
4.84167	701
4.85	718
4.85833	741
4.86667	768
4.875	792
4.88333	811
4.89167	823
4.9	825
4.90833	817
4.91667	799
4.925	774
4.93333	743
4.94167	707
4.95	672
4.95833	636
4.96667	602
4.975	573
4.98333	548
4.99167	526
5	510
5.00833	499
5.01667	493
5.025	491
5.03333	493
5.04167	496
5.05	501
5.05833	508
5.06667	513
5.075	517
5.08333	519
5.09167	521
5.1	522
5.10833	522
5.11667	521
5.125	519
5.13333	516
5.14167	513
5.15	512
5.15833	512
5.16667	510
5.175	508
5.18333	506
5.19167	503
5.2	500
5.20833	497
5.21667	493
5.225	489
5.23333	485
5.24167	482
5.25	478
5.25833	476
5.26667	475
5.275	474
5.28333	473
5.29167	471
5.3	470
5.30833	469
5.31667	467
5.325	463
5.33333	461
5.34167	460
5.35	461
5.35833	463
5.36667	467
5.375	471
5.38333	476
5.39167	481
5.4	488
5.40833	494
5.41667	501
5.425	508
5.43333	515
5.44167	525
5.45	535
5.45833	545
5.46667	557
5.475	570
5.48333	584
5.49167	597
5.5	609
5.50833	619
5.51667	626
5.525	629
5.53333	628
5.54167	623
5.55	614
5.55833	603
5.56667	591
5.575	577
5.58333	562
5.59167	547
5.6	533
5.60833	518
5.61667	505
5.625	492
5.63333	481
5.64167	469
5.65	457
5.65833	447
5.66667	437
5.675	429
5.68333	421
5.69167	414
5.7	408
5.70833	403
5.71667	400
5.725	399
5.73333	401
5.74167	405
5.75	410
5.75833	416
5.76667	424
5.775	434
5.78333	445
5.79167	457
5.8	471
5.80833	487
5.81667	502
5.825	519
5.83333	535
5.84167	550
5.85	563
5.85833	574
5.86667	581
5.875	587
5.88333	589
5.89167	591
5.9	591
5.90833	590
5.91667	589
5.925	588
5.93333	587
5.94167	587
5.95	590
5.95833	592
5.96667	597
5.975	602
5.98333	609
5.99167	618
6	628
6.00833	638
6.01667	648
6.025	660
6.03333	673
6.04167	685
6.05	699
6.05833	712
6.06667	724
6.075	735
6.08333	746
6.09167	755
6.1	764
6.10833	772
6.11667	780
6.125	788
6.13333	795
6.14167	801
6.15	806
6.15833	808
6.16667	809
6.175	808
6.18333	807
6.19167	804
6.2	798
6.20833	791
6.21667	782
6.225	771
6.23333	758
6.24167	744
6.25	730
6.25833	716
6.26667	704
6.275	692
6.28333	682
6.29167	675
6.3	670
6.30833	669
6.31667	671
6.325	674
6.33333	678
6.34167	683
6.35	688
6.35833	691
6.36667	693
6.375	694
6.38333	693
6.39167	688
6.4	682
6.40833	673
6.41667	664
6.425	655
6.43333	643
6.44167	632
6.45	619
6.45833	603
6.46667	587
6.475	570
6.48333	553
6.49167	535
6.5	517
6.50833	499
6.51667	482
6.525	466
6.53333	451
6.54167	438
6.55	426
6.55833	415
6.56667	406
6.575	397
6.58333	389
6.59167	382
6.6	374
6.60833	368
6.61667	362
6.625	356
6.63333	351
6.64167	346
6.65	343
6.65833	339
6.66667	336
6.675	335
6.68333	336
6.69167	338
6.7	340
6.70833	342
6.71667	346
6.725	351
6.73333	358
6.74167	367
6.75	378
6.75833	391
6.76667	405
6.775	422
6.78333	442
6.79167	465
6.8	490
6.80833	516
6.81667	545
6.825	577
6.83333	612
6.84167	648
6.85	687
6.85833	725
6.86667	763
6.875	798
6.88333	829
6.89167	853
6.9	869
6.90833	876
6.91667	875
6.925	865
6.93333	849
6.94167	826
6.95	799
6.95833	769
6.96667	738
6.975	708
6.98333	679
6.99167	652
7	628
7.00833	607
7.01667	589
7.025	574
7.03333	562
7.04167	551
7.05	541
7.05833	532
7.06667	524
7.075	517
7.08333	509
7.09167	501
7.1	492
7.10833	483
7.11667	474
7.125	465
7.13333	456
7.14167	448
7.15	440
7.15833	433
7.16667	425
7.175	418
7.18333	412
7.19167	406
7.2	400
7.20833	394
7.21667	388
7.225	382
7.23333	378
7.24167	374
7.25	371
7.25833	367
7.26667	362
7.275	359
7.28333	358
7.29167	358
7.3	357
7.30833	356
7.31667	356
7.325	356
7.33333	357
7.34167	358
7.35	360
7.35833	362
7.36667	364
7.375	366
7.38333	366
7.39167	367
7.4	367
7.40833	367
7.41667	368
7.425	369
7.43333	370
7.44167	372
7.45	374
7.45833	377
7.46667	379
7.475	381
7.48333	382
7.49167	384
7.5	386
7.50833	388
7.51667	391
7.525	394
7.53333	398
7.54167	400
7.55	405
7.55833	408
7.56667	413
7.575	417
7.58333	421
7.59167	426
7.6	431
7.60833	437
7.61667	443
7.625	451
7.63333	459
7.64167	468
7.65	476
7.65833	484
7.66667	495
7.675	506
7.68333	518
7.69167	531
7.7	545
7.70833	560
7.71667	575
7.725	591
7.73333	606
7.74167	620
7.75	636
7.75833	652
7.76667	667
7.775	682
7.78333	694
7.79167	705
7.8	713
7.80833	720
7.81667	725
7.825	729
7.83333	733
7.84167	735
7.85	735
7.85833	735
7.86667	737
7.875	739
7.88333	743
7.89167	748
7.9	756
7.90833	767
7.91667	781
7.925	798
7.93333	816
7.94167	835
7.95	852
7.95833	870
7.96667	887
7.975	901
7.98333	911
7.99167	918
8	921
8.00833	919
8.01667	914
8.025	904
8.03333	892
8.04167	877
8.05	860
8.05833	843
8.06667	825
8.075	807
8.08333	789
8.09167	770
8.1	753
8.10833	736
8.11667	721
8.125	707
8.13333	695
8.14167	684
8.15	674
8.15833	664
8.16667	655
8.175	647
8.18333	639
8.19167	633
8.2	627
8.20833	622
8.21667	616
8.225	610
8.23333	603
8.24167	595
8.25	586
8.25833	576
8.26667	566
8.275	555
8.28333	544
8.29167	532
8.3	520
8.30833	509
8.31667	497
8.325	486
8.33333	474
8.34167	463
8.35	452
8.35833	441
8.36667	432
8.375	422
8.38333	412
8.39167	404
8.4	397
8.40833	392
8.41667	387
8.425	383
8.43333	381
8.44167	380
8.45	381
8.45833	382
8.46667	385
8.475	390
8.48333	396
8.49167	403
8.5	411
8.50833	418
8.51667	427
8.525	435
8.53333	444
8.54167	452
8.55	459
8.55833	466
8.56667	472
8.575	478
8.58333	483
8.59167	487
8.6	492
8.60833	496
8.61667	500
8.625	503
8.63333	507
8.64167	510
8.65	514
8.65833	520
8.66667	525
8.675	531
8.68333	537
8.69167	544
8.7	552
8.70833	561
8.71667	570
8.725	579
8.73333	586
8.74167	592
8.75	597
8.75833	601
8.76667	603
8.775	603
8.78333	600
8.79167	593
8.8	585
8.80833	576
8.81667	566
8.825	555
8.83333	544
8.84167	533
8.85	523
8.85833	513
8.86667	505
8.875	498
8.88333	492
8.89167	488
8.9	485
8.90833	486
8.91667	489
8.925	496
8.93333	503
8.94167	512
8.95	522
8.95833	533
8.96667	544
8.975	554
8.98333	566
8.99167	578
9	588
9.00833	598
9.01667	606
9.025	612
9.03333	617
9.04167	620
9.05	622
9.05833	623
9.06667	622
9.075	621
9.08333	620
9.09167	619
9.1	619
9.10833	620
9.11667	624
9.125	630
9.13333	641
9.14167	656
9.15	676
9.15833	697
9.16667	721
9.175	749
9.18333	777
9.19167	805
9.2	833
9.20833	860
9.21667	884
9.225	903
9.23333	915
9.24167	921
9.25	921
9.25833	914
9.26667	899
9.275	877
9.28333	850
9.29167	820
9.3	785
9.30833	749
9.31667	712
9.325	674
9.33333	637
9.34167	601
9.35	566
9.35833	533
9.36667	503
9.375	476
9.38333	453
9.39167	432
9.4	414
9.40833	397
9.41667	383
9.425	371
9.43333	360
9.44167	351
9.45	342
9.45833	336
9.46667	330
9.475	327
9.48333	323
9.49167	320
9.5	317
9.50833	315
9.51667	314
9.525	312
9.53333	311
9.54167	312
9.55	312
9.55833	314
9.56667	316
9.575	318
9.58333	320
9.59167	323
9.6	326
9.60833	331
9.61667	336
9.625	342
9.63333	350
9.64167	360
9.65	370
9.65833	383
9.66667	398
9.675	416
9.68333	436
9.69167	460
9.7	486
9.70833	516
9.71667	550
9.725	590
9.73333	635
9.74167	686
9.75	744
9.75833	810
9.76667	885
9.775	970
9.78333	1066
9.79167	1173
9.8	1294
9.80833	1432
9.81667	1587
9.825	1761
9.83333	1957
9.84167	2176
9.85	2419
9.85833	2689
9.86667	2989
9.875	3322
9.88333	3690
9.89167	4095
9.9	4542
9.90833	5033
9.91667	5572
9.925	6160
9.93333	6802
9.94167	7500
9.95	8259
9.95833	9081
9.96667	9969
9.975	10927
9.98333	11958
9.99167	13062
10	14245
10.00833	15508
10.01667	16851
10.025	18279
10.03333	19793
10.04167	21394
10.05	23082
10.05833	24856
10.06667	26715
10.075	28659
10.08333	30687
10.09167	32798
10.1	34988
10.10833	37253
10.11667	39589
10.125	41991
10.13333	44454
10.14167	46972
10.15	49537
10.15833	52143
10.16667	54781
10.175	57443
10.18333	60119
10.19167	62800
10.2	65475
10.20833	68135
10.21667	70770
10.225	73368
10.23333	75917
10.24167	78407
10.25	80825
10.25833	83161
10.26667	85404
10.275	87544
10.28333	89569
10.29167	91470
10.3	93237
10.30833	94863
10.31667	96336
10.325	97651
10.33333	98799
10.34167	99777
10.35	100580
10.35833	101202
10.36667	101642
10.375	101898
10.38333	101968
10.39167	101853
10.4	101553
10.40833	101072
10.41667	100414
10.425	99582
10.43333	98580
10.44167	97415
10.45	96095
10.45833	94629
10.46667	93024
10.475	91288
10.48333	89429
10.49167	87459
10.5	85388
10.50833	83224
10.51667	80980
10.525	78667
10.53333	76293
10.54167	73870
10.55	71409
10.55833	68920
10.56667	66415
10.575	63898
10.58333	61383
10.59167	58877
10.6	56389
10.60833	53924
10.61667	51493
10.625	49101
10.63333	46755
10.64167	44459
10.65	42219
10.65833	40037
10.66667	37919
10.675	35868
10.68333	33888
10.69167	31978
10.7	30142
10.70833	28378
10.71667	26688
10.725	25072
10.73333	23530
10.74167	22062
10.75	20665
10.75833	19340
10.76667	18085
10.775	16899
10.78333	15779
10.79167	14723
10.8	13730
10.80833	12798
10.81667	11924
10.825	11107
10.83333	10342
10.84167	9630
10.85	8966
10.85833	8347
10.86667	7774
10.875	7240
10.88333	6745
10.89167	6288
10.9	5866
10.90833	5477
10.91667	5118
10.925	4789
10.93333	4485
10.94167	4205
10.95	3947
10.95833	3710
10.96667	3492
10.975	3292
10.98333	3110
10.99167	2943
11	2790
11.00833	2648
11.01667	2519
11.025	2403
11.03333	2296
11.04167	2196
11.05	2104
11.05833	2020
11.06667	1944
11.075	1874
11.08333	1810
11.09167	1751
11.1	1696
11.10833	1648
11.11667	1604
11.125	1564
11.13333	1528
11.14167	1495
11.15	1467
11.15833	1442
11.16667	1420
11.175	1402
11.18333	1389
11.19167	1383
11.2	1381
11.20833	1387
11.21667	1400
11.225	1423
11.23333	1456
11.24167	1501
11.25	1562
11.25833	1640
11.26667	1740
11.275	1861
11.28333	2007
11.29167	2179
11.3	2381
11.30833	2614
11.31667	2881
11.325	3183
11.33333	3516
11.34167	3881
11.35	4275
11.35833	4693
11.36667	5129
11.375	5577
11.38333	6029
11.39167	6474
11.4	6904
11.40833	7309
11.41667	7679
11.425	8002
11.43333	8272
11.44167	8480
11.45	8621
11.45833	8694
11.46667	8696
11.475	8625
11.48333	8486
11.49167	8282
11.5	8020
11.50833	7710
11.51667	7359
11.525	6973
11.53333	6564
11.54167	6141
11.55	5711
11.55833	5282
11.56667	4862
11.575	4457
11.58333	4073
11.59167	3711
11.6	3376
11.60833	3069
11.61667	2790
11.625	2538
11.63333	2312
11.64167	2112
11.65	1936
11.65833	1782
11.66667	1648
11.675	1532
11.68333	1433
11.69167	1350
11.7	1278
11.70833	1217
11.71667	1166
11.725	1124
11.73333	1088
11.74167	1057
11.75	1032
11.75833	1012
11.76667	995
11.775	982
11.78333	971
11.79167	961
11.8	953
11.80833	948
11.81667	943
11.825	939
11.83333	936
11.84167	933
11.85	929
11.85833	927
11.86667	924
11.875	921
11.88333	918
11.89167	915
11.9	914
11.90833	912
11.91667	910
11.925	908
11.93333	905
11.94167	902
11.95	899
11.95833	896
11.96667	892
11.975	887
11.98333	883
11.99167	879
12	875
12.00833	869
12.01667	864
12.025	858
12.03333	851
12.04167	845
12.05	838
12.05833	832
12.06667	825
12.075	817
12.08333	809
12.09167	801
12.1	793
12.10833	784
12.11667	775
12.125	767
12.13333	758
12.14167	750
12.15	741
12.15833	733
12.16667	725
12.175	717
12.18333	710
12.19167	703
12.2	695
12.20833	687
12.21667	679
12.225	671
12.23333	664
12.24167	658
12.25	652
12.25833	647
12.26667	642
12.275	638
12.28333	634
12.29167	630
12.3	627
12.30833	625
12.31667	623
12.325	622
12.33333	620
12.34167	620
12.35	620
12.35833	621
12.36667	622
12.375	623
12.38333	625
12.39167	628
12.4	632
12.40833	637
12.41667	641
12.425	647
12.43333	655
12.44167	664
12.45	674
12.45833	687
12.46667	701
12.475	717
12.48333	735
12.49167	757
12.5	783
12.50833	813
12.51667	847
12.525	886
12.53333	931
12.54167	981
12.55	1038
12.55833	1102
12.56667	1174
12.575	1252
12.58333	1339
12.59167	1437
12.6	1544
12.60833	1660
12.61667	1786
12.625	1919
12.63333	2060
12.64167	2208
12.65	2360
12.65833	2514
12.66667	2668
12.675	2821
12.68333	2972
12.69167	3118
12.7	3255
12.70833	3379
12.71667	3489
12.725	3583
12.73333	3657
12.74167	3711
12.75	3741
12.75833	3746
12.76667	3729
12.775	3690
12.78333	3628
12.79167	3546
12.8	3446
12.80833	3329
12.81667	3196
12.825	3054
12.83333	2903
12.84167	2747
12.85	2587
12.85833	2426
12.86667	2266
12.875	2109
12.88333	1957
12.89167	1813
12.9	1677
12.90833	1551
12.91667	1435
12.925	1329
12.93333	1232
12.94167	1144
12.95	1065
12.95833	996
12.96667	935
12.975	882
12.98333	836
12.99167	796
13	761
13.00833	732
13.01667	708
13.025	686
13.03333	667
13.04167	652
13.05	638
13.05833	626
13.06667	617
13.075	608
13.08333	601
13.09167	595
13.1	590
13.10833	585
13.11667	581
13.125	579
13.13333	577
13.14167	575
13.15	573
13.15833	571
13.16667	569
13.175	567
13.18333	566
13.19167	566
13.2	566
13.20833	566
13.21667	566
13.225	566
13.23333	566
13.24167	567
13.25	567
13.25833	568
13.26667	567
13.275	568
13.28333	570
13.29167	570
13.3	571
13.30833	571
13.31667	572
13.325	573
13.33333	575
13.34167	575
13.35	576
13.35833	577
13.36667	578
13.375	578
13.38333	580
13.39167	580
13.4	579
13.40833	578
13.41667	579
13.425	580
13.43333	579
13.44167	578
13.45	576
13.45833	574
13.46667	573
13.475	572
13.48333	571
13.49167	570
13.5	568
13.50833	564
13.51667	561
13.525	558
13.53333	555
13.54167	552
13.55	549
13.55833	546
13.56667	543
13.575	539
13.58333	536
13.59167	533
13.6	529
13.60833	525
13.61667	522
13.625	518
13.63333	515
13.64167	512
13.65	510
13.65833	508
13.66667	507
13.675	506
13.68333	503
13.69167	502
13.7	501
13.70833	501
13.71667	501
13.725	501
13.73333	499
13.74167	498
13.75	498
13.75833	499
13.76667	499
13.775	500
13.78333	502
13.79167	502
13.8	503
13.80833	504
13.81667	506
13.825	507
13.83333	508
13.84167	510
13.85	511
13.85833	513
13.86667	514
13.875	515
13.88333	516
13.89167	518
13.9	520
13.90833	522
13.91667	523
13.925	523
13.93333	524
13.94167	525
13.95	526
13.95833	527
13.96667	529
13.975	529
13.98333	530
13.99167	531
14	531
14.00833	530
14.01667	530
14.025	529
14.03333	528
14.04167	527
14.05	526
14.05833	526
14.06667	526
14.075	525
14.08333	526
14.09167	525
14.1	525
14.10833	524
14.11667	523
14.125	523
14.13333	523
14.14167	521
14.15	520
14.15833	520
14.16667	520
14.175	519
14.18333	519
14.19167	519
14.2	518
14.20833	518
14.21667	519
14.225	521
14.23333	522
14.24167	524
14.25	526
14.25833	528
14.26667	531
14.275	534
14.28333	537
14.29167	538
14.3	540
14.30833	542
14.31667	545
14.325	547
14.33333	550
14.34167	553
14.35	557
14.35833	561
14.36667	564
14.375	568
14.38333	573
14.39167	578
14.4	582
14.40833	586
14.41667	589
14.425	593
14.43333	598
14.44167	602
14.45	604
14.45833	607
14.46667	609
14.475	611
14.48333	612
14.49167	611
14.5	610
14.50833	609
14.51667	607
14.525	605
14.53333	601
14.54167	597
14.55	591
14.55833	584
14.56667	578
14.575	572
14.58333	565
14.59167	558
14.6	551
14.60833	543
14.61667	535
14.625	527
14.63333	519
14.64167	512
14.65	506
14.65833	500
14.66667	494
14.675	488
14.68333	482
14.69167	477
14.7	473
14.70833	469
14.71667	466
14.725	462
14.73333	458
14.74167	455
14.75	451
14.75833	449
14.76667	447
14.775	446
14.78333	444
14.79167	444
14.8	442
14.80833	441
14.81667	440
14.825	440
14.83333	440
14.84167	438
14.85	437
14.85833	437
14.86667	437
14.875	437
14.88333	438
14.89167	437
14.9	437
14.90833	436
14.91667	436
14.925	436
14.93333	438
14.94167	439
14.95	440
14.95833	440
14.96667	441
14.975	443
14.98333	444
14.99167	446
15	448
15.00833	450
15.01667	452
15.025	455
15.03333	458
15.04167	463
15.05	469
15.05833	475
15.06667	481
15.075	488
15.08333	495
15.09167	503
15.1	513
15.10833	524
15.11667	537
15.125	550
15.13333	564
15.14167	581
15.15	599
15.15833	621
15.16667	644
15.175	669
15.18333	697
15.19167	728
15.2	764
15.20833	804
15.21667	849
15.225	899
15.23333	955
15.24167	1016
15.25	1084
15.25833	1158
15.26667	1241
15.275	1335
15.28333	1441
15.29167	1559
15.3	1692
15.30833	1841
15.31667	2009
15.325	2198
15.33333	2409
15.34167	2645
15.35	2911
15.35833	3212
15.36667	3550
15.375	3930
15.38333	4359
15.39167	4840
15.4	5380
15.40833	5985
15.41667	6662
15.425	7418
15.43333	8260
15.44167	9195
15.45	10230
15.45833	11372
15.46667	12628
15.475	14004
15.48333	15503
15.49167	17132
15.5	18892
15.50833	20783
15.51667	22807
15.525	24958
15.53333	27232
15.54167	29620
15.55	32111
15.55833	34691
15.56667	37344
15.575	40052
15.58333	42793
15.59167	45544
15.6	48279
15.60833	50973
15.61667	53594
15.625	56115
15.63333	58508
15.64167	60745
15.65	62799
15.65833	64647
15.66667	66267
15.675	67638
15.68333	68743
15.69167	69570
15.7	70110
15.70833	70357
15.71667	70310
15.725	69972
15.73333	69350
15.74167	68455
15.75	67298
15.75833	65895
15.76667	64266
15.775	62431
15.78333	60413
15.79167	58235
15.8	55921
15.80833	53495
15.81667	50982
15.825	48408
15.83333	45795
15.84167	43166
15.85	40541
15.85833	37941
15.86667	35383
15.875	32883
15.88333	30457
15.89167	28115
15.9	25869
15.90833	23725
15.91667	21691
15.925	19769
15.93333	17964
15.94167	16277
15.95	14707
15.95833	13255
15.96667	11916
15.975	10686
15.98333	9564
15.99167	8543
16	7617
16.00833	6782
16.01667	6031
16.025	5359
16.03333	4759
16.04167	4224
16.05	3750
16.05833	3331
16.06667	2963
16.075	2640
16.08333	2356
16.09167	2107
16.1	1890
16.10833	1701
16.11667	1539
16.125	1399
16.13333	1277
16.14167	1172
16.15	1082
16.15833	1003
16.16667	936
16.175	877
16.18333	827
16.19167	784
16.2	747
16.20833	716
16.21667	689
16.225	665
16.23333	644
16.24167	626
16.25	611
16.25833	598
16.26667	586
16.275	576
16.28333	567
16.29167	558
16.3	550
16.30833	544
16.31667	537
16.325	531
16.33333	527
16.34167	523
16.35	518
16.35833	514
16.36667	510
16.375	506
16.38333	501
16.39167	498
16.4	495
16.40833	492
16.41667	489
16.425	487
16.43333	485
16.44167	482
16.45	480
16.45833	478
16.46667	476
16.475	473
16.48333	470
[truncated: 4,622 more rows]
