# Supplementary material for: Extraction and Identification of Polysaccharide from Lentinus edodes and Its Effect on Immunosuppression and Intestinal Barrier Injury Induced by Cyclophosphamide
Source: Int J Mol Sci. 2024 Nov 19;25(22):12432. doi: 10.3390/ijms252212432 (PMC11594469; doi:10.3390/ijms252212432)
Supplement: Supplementary file 1 [file ijms-25-12432-s001.zip › Supplementary Materials File S1/3.Sample solution.xls]

[Header]
Application Name	LabSolutions
Version	5.82
Output Date	2022/7/15
Output Time	9:09:02
[Configuration]
Instrument Name	PC-20160901L-Instrument1
Instrument #	1
Line #	1
# of Detectors	1
Detector ID	Detector A
# of Channels	1
[LC Chromatogram(Detector A-Ch1)]
Interval(msec)	500
# of Points	6601
Start Time(min)	0
End Time(min)	55
Intensity Units	mV
Intensity Multiplier	0.001
Wavelength(nm)	250nm
R.Time (min)	Intensity
0	-11
0.00833	-11
0.01667	-1
0.025	-2
0.03333	-3
0.04167	-6
0.05	-8
0.05833	-10
0.06667	-12
0.075	-12
0.08333	-13
0.09167	-15
0.1	-16
0.10833	-17
0.11667	-18
0.125	-20
0.13333	-22
0.14167	-24
0.15	-26
0.15833	-28
0.16667	-28
0.175	-29
0.18333	-29
0.19167	-31
0.2	-33
0.20833	-34
0.21667	-35
0.225	-36
0.23333	-37
0.24167	-38
0.25	-38
0.25833	-39
0.26667	-41
0.275	-43
0.28333	-45
0.29167	-46
0.3	-47
0.30833	-47
0.31667	-47
0.325	-48
0.33333	-48
0.34167	-49
0.35	-50
0.35833	-51
0.36667	-51
0.375	-53
0.38333	-54
0.39167	-55
0.4	-57
0.40833	-57
0.41667	-57
0.425	-58
0.43333	-58
0.44167	-59
0.45	-59
0.45833	-60
0.46667	-61
0.475	-62
0.48333	-63
0.49167	-64
0.5	-65
0.50833	-64
0.51667	-64
0.525	-64
0.53333	-64
0.54167	-64
0.55	-66
0.55833	-66
0.56667	-67
0.575	-67
0.58333	-66
0.59167	-66
0.6	-67
0.60833	-67
0.61667	-68
0.625	-69
0.63333	-70
0.64167	-70
0.65	-71
0.65833	-71
0.66667	-71
0.675	-71
0.68333	-72
0.69167	-72
0.7	-72
0.70833	-72
0.71667	-71
0.725	-71
0.73333	-70
0.74167	-69
0.75	-68
0.75833	-68
0.76667	-68
0.775	-68
0.78333	-68
0.79167	-69
0.8	-69
0.80833	-68
0.81667	-68
0.825	-68
0.83333	-68
0.84167	-68
0.85	-68
0.85833	-67
0.86667	-67
0.875	-66
0.88333	-65
0.89167	-64
0.9	-64
0.90833	-64
0.91667	-63
0.925	-63
0.93333	-62
0.94167	-61
0.95	-61
0.95833	-60
0.96667	-60
0.975	-59
0.98333	-59
0.99167	-58
1	-57
1.00833	-57
1.01667	-56
1.025	-54
1.03333	-52
1.04167	-50
1.05	-46
1.05833	-43
1.06667	-39
1.075	-37
1.08333	-36
1.09167	-36
1.1	-35
1.10833	-35
1.11667	-35
1.125	-36
1.13333	-35
1.14167	-35
1.15	-34
1.15833	-35
1.16667	-35
1.175	-34
1.18333	-33
1.19167	-33
1.2	-32
1.20833	-31
1.21667	-29
1.225	-27
1.23333	-25
1.24167	-23
1.25	-21
1.25833	-16
1.26667	-11
1.275	-7
1.28333	-2
1.29167	6
1.3	15
1.30833	24
1.31667	31
1.325	38
1.33333	44
1.34167	48
1.35	50
1.35833	50
1.36667	48
1.375	44
1.38333	41
1.39167	37
1.4	33
1.40833	30
1.41667	28
1.425	26
1.43333	25
1.44167	25
1.45	26
1.45833	26
1.46667	26
1.475	25
1.48333	24
1.49167	24
1.5	25
1.50833	25
1.51667	25
1.525	24
1.53333	25
1.54167	25
1.55	25
1.55833	25
1.56667	26
1.575	27
1.58333	27
1.59167	27
1.6	28
1.60833	29
1.61667	32
1.625	35
1.63333	39
1.64167	45
1.65	56
1.65833	71
1.66667	91
1.675	119
1.68333	158
1.69167	210
1.7	281
1.70833	374
1.71667	496
1.725	653
1.73333	851
1.74167	1097
1.75	1401
1.75833	1774
1.76667	2225
1.775	2763
1.78333	3393
1.79167	4110
1.8	4900
1.80833	5747
1.81667	6634
1.825	7549
1.83333	8473
1.84167	9378
1.85	10227
1.85833	11003
1.86667	11718
1.875	12413
1.88333	13077
1.89167	13623
1.9	13972
1.90833	14118
1.91667	14104
1.925	13965
1.93333	13723
1.94167	13405
1.95	13063
1.95833	12779
1.96667	12619
1.975	12523
1.98333	12315
1.99167	11875
2	11233
2.00833	10504
2.01667	9790
2.025	9147
2.03333	8589
2.04167	8113
2.05	7714
2.05833	7393
2.06667	7141
2.075	6944
2.08333	6783
2.09167	6643
2.1	6533
2.10833	6485
2.11667	6556
2.125	6801
2.13333	7231
2.14167	7777
2.15	8312
2.15833	8709
2.16667	8926
2.175	9074
2.18333	9382
2.19167	10246
2.2	15450
2.20833	40713
2.21667	96327
2.225	157711
2.23333	189292
2.24167	181705
2.25	149379
2.25833	110526
2.26667	76325
2.275	50589
2.28333	32938
2.29167	21507
2.3	14352
2.30833	9945
2.31667	7232
2.325	5536
2.33333	4439
2.34167	3694
2.35	3162
2.35833	2761
2.36667	2445
2.375	2190
2.38333	1980
2.39167	1803
2.4	1656
2.40833	1533
2.41667	1431
2.425	1346
2.43333	1279
2.44167	1228
2.45	1189
2.45833	1161
2.46667	1144
2.475	1133
2.48333	1125
2.49167	1117
2.5	1110
2.50833	1101
2.51667	1091
2.525	1080
2.53333	1072
2.54167	1069
2.55	1073
2.55833	1086
2.56667	1107
2.575	1134
2.58333	1166
2.59167	1196
2.6	1222
2.60833	1241
2.61667	1250
2.625	1249
2.63333	1238
2.64167	1218
2.65	1192
2.65833	1162
2.66667	1128
2.675	1092
2.68333	1055
2.69167	1020
2.7	987
2.70833	954
2.71667	922
2.725	892
2.73333	864
2.74167	841
2.75	823
2.75833	811
2.76667	807
2.775	811
2.78333	826
2.79167	855
2.8	894
2.80833	945
2.81667	1009
2.825	1094
2.83333	1209
2.84167	1387
2.85	2338
2.85833	10771
2.86667	47037
2.875	132671
2.88333	257014
2.89167	370689
2.9	426046
2.90833	411776
2.91667	348846
2.925	267629
2.93333	190998
2.94167	129774
2.95	85716
2.95833	56123
2.96667	37125
2.975	25279
2.98333	18057
2.99167	13799
3	11476
3.00833	10441
3.01667	10227
3.025	10434
3.03333	10711
3.04167	10791
3.05	10541
3.05833	9965
3.06667	9162
3.075	8266
3.08333	7398
3.09167	6638
3.1	6021
3.10833	5548
3.11667	5201
3.125	4953
3.13333	4774
3.14167	4637
3.15	4518
3.15833	4399
3.16667	4272
3.175	4140
3.18333	4012
3.19167	3901
3.2	3826
3.20833	3798
3.21667	3819
3.225	3877
3.23333	3948
3.24167	4003
3.25	4015
3.25833	3969
3.26667	3866
3.275	3719
3.28333	3554
3.29167	3400
3.3	3288
3.30833	3240
3.31667	3275
3.325	3398
3.33333	3591
3.34167	3823
3.35	4053
3.35833	4237
3.36667	4343
3.375	4356
3.38333	4282
3.39167	4141
3.4	3960
3.40833	3762
3.41667	3564
3.425	3379
3.43333	3209
3.44167	3055
3.45	2921
3.45833	2810
3.46667	2726
3.475	2673
3.48333	2653
3.49167	2661
3.5	2690
3.50833	2731
3.51667	2775
3.525	2811
3.53333	2834
3.54167	2839
3.55	2826
3.55833	2791
3.56667	2735
3.575	2661
3.58333	2574
3.59167	2478
3.6	2379
3.60833	2282
3.61667	2188
3.625	2104
3.63333	2033
3.64167	1980
3.65	1945
3.65833	1932
3.66667	1939
3.675	1965
3.68333	2005
3.69167	2052
3.7	2099
3.70833	2137
3.71667	2160
3.725	2165
3.73333	2153
3.74167	2129
3.75	2101
3.75833	2078
3.76667	2069
3.775	2081
3.78333	2120
3.79167	2190
3.8	2297
3.80833	2445
3.81667	2639
3.825	2883
3.83333	3183
3.84167	3541
3.85	3959
3.85833	4421
3.86667	4900
3.875	5350
3.88333	5717
3.89167	5953
3.9	6028
3.90833	5935
3.91667	5701
3.925	5366
3.93333	4981
3.94167	4593
3.95	4239
3.95833	3939
3.96667	3702
3.975	3527
3.98333	3403
3.99167	3318
4	3256
4.00833	3203
4.01667	3149
4.025	3087
4.03333	3013
4.04167	2930
4.05	2839
4.05833	2743
4.06667	2644
4.075	2541
4.08333	2431
4.09167	2314
4.1	2190
4.10833	2061
4.11667	1931
4.125	1808
4.13333	1696
4.14167	1599
4.15	1522
4.15833	1467
4.16667	1435
4.175	1424
4.18333	1434
4.19167	1462
4.2	1506
4.20833	1564
4.21667	1632
4.225	1711
4.23333	1799
4.24167	1895
4.25	1996
4.25833	2099
4.26667	2200
4.275	2291
4.28333	2366
4.29167	2421
4.3	2453
4.30833	2464
4.31667	2452
4.325	2419
4.33333	2363
4.34167	2290
4.35	2201
4.35833	2100
4.36667	1990
4.375	1875
4.38333	1760
4.39167	1647
4.4	1540
4.40833	1442
4.41667	1353
4.425	1275
4.43333	1208
4.44167	1152
4.45	1106
4.45833	1069
4.46667	1041
4.475	1018
4.48333	1000
4.49167	985
4.5	972
4.50833	961
4.51667	953
4.525	948
4.53333	949
4.54167	955
4.55	969
4.55833	991
4.56667	1026
4.575	1076
4.58333	1141
4.59167	1222
4.6	1318
4.60833	1423
4.61667	1534
4.625	1641
4.63333	1735
4.64167	1807
4.65	1849
4.65833	1857
4.66667	1833
4.675	1780
4.68333	1706
4.69167	1618
4.7	1526
4.70833	1438
4.71667	1361
4.725	1297
4.73333	1250
4.74167	1219
4.75	1201
4.75833	1194
4.76667	1194
4.775	1201
4.78333	1211
4.79167	1224
4.8	1237
4.80833	1250
4.81667	1265
4.825	1285
4.83333	1310
4.84167	1342
4.85	1380
4.85833	1424
4.86667	1468
4.875	1507
4.88333	1534
4.89167	1548
4.9	1542
4.90833	1517
4.91667	1474
4.925	1417
4.93333	1352
4.94167	1283
4.95	1215
4.95833	1152
4.96667	1099
4.975	1058
4.98333	1029
4.99167	1010
5	1002
5.00833	1002
5.01667	1009
5.025	1019
5.03333	1031
5.04167	1042
5.05	1050
5.05833	1056
5.06667	1059
5.075	1056
5.08333	1051
5.09167	1042
5.1	1032
5.10833	1022
5.11667	1014
5.125	1008
5.13333	1006
5.14167	1004
5.15	1005
5.15833	1009
5.16667	1013
5.175	1017
5.18333	1021
5.19167	1021
5.2	1018
5.20833	1013
5.21667	1005
5.225	993
5.23333	976
5.24167	955
5.25	933
5.25833	911
5.26667	888
5.275	864
5.28333	840
5.29167	818
5.3	798
5.30833	781
5.31667	765
5.325	753
5.33333	743
5.34167	737
5.35	734
5.35833	736
5.36667	740
5.375	747
5.38333	756
5.39167	767
5.4	779
5.40833	790
5.41667	801
5.425	811
5.43333	821
5.44167	833
5.45	846
5.45833	862
5.46667	883
5.475	908
5.48333	938
5.49167	972
5.5	1011
5.50833	1058
5.51667	1112
5.525	1172
5.53333	1238
5.54167	1310
5.55	1390
5.55833	1477
5.56667	1569
5.575	1666
5.58333	1765
5.59167	1860
5.6	1947
5.60833	2020
5.61667	2075
5.625	2107
5.63333	2114
5.64167	2094
5.65	2048
5.65833	1977
5.66667	1884
5.675	1777
5.68333	1660
5.69167	1539
5.7	1420
5.70833	1309
5.71667	1209
5.725	1123
5.73333	1054
5.74167	1000
5.75	962
5.75833	939
5.76667	931
5.775	936
5.78333	953
5.79167	982
5.8	1020
5.80833	1067
5.81667	1120
5.825	1176
5.83333	1232
5.84167	1282
5.85	1324
5.85833	1355
5.86667	1375
5.875	1385
5.88333	1384
5.89167	1372
5.9	1350
5.90833	1323
5.91667	1292
5.925	1259
5.93333	1224
5.94167	1187
5.95	1152
5.95833	1118
5.96667	1084
5.975	1052
5.98333	1020
5.99167	989
6	960
6.00833	933
6.01667	909
6.025	889
6.03333	872
6.04167	859
6.05	851
6.05833	847
6.06667	848
6.075	853
6.08333	860
6.09167	870
6.1	883
6.10833	898
6.11667	912
6.125	927
6.13333	941
6.14167	955
6.15	967
6.15833	978
6.16667	986
6.175	990
6.18333	992
6.19167	989
6.2	984
6.20833	974
6.21667	962
6.225	947
6.23333	930
6.24167	911
6.25	893
6.25833	875
6.26667	856
6.275	839
6.28333	822
6.29167	805
6.3	790
6.30833	778
6.31667	770
6.325	764
6.33333	760
6.34167	759
6.35	761
6.35833	763
6.36667	766
6.375	772
6.38333	779
6.39167	786
6.4	793
6.40833	800
6.41667	804
6.425	805
6.43333	803
6.44167	797
6.45	787
6.45833	774
6.46667	757
6.475	738
6.48333	717
6.49167	695
6.5	673
6.50833	650
6.51667	629
6.525	611
6.53333	595
6.54167	583
6.55	573
6.55833	566
6.56667	561
6.575	559
6.58333	558
6.59167	558
6.6	559
6.60833	561
6.61667	563
6.625	565
6.63333	568
6.64167	571
6.65	573
6.65833	576
6.66667	579
6.675	580
6.68333	583
6.69167	584
6.7	585
6.70833	586
6.71667	585
6.725	586
6.73333	587
6.74167	589
6.75	593
6.75833	596
6.76667	599
6.775	603
6.78333	608
6.79167	612
6.8	615
6.80833	619
6.81667	623
6.825	626
6.83333	627
6.84167	627
6.85	625
6.85833	623
6.86667	620
6.875	617
6.88333	614
6.89167	612
6.9	610
6.90833	609
6.91667	610
6.925	611
6.93333	614
6.94167	620
6.95	627
6.95833	636
6.96667	646
6.975	658
6.98333	672
6.99167	687
7	703
7.00833	719
7.01667	735
7.025	751
7.03333	767
7.04167	783
7.05	798
7.05833	811
7.06667	821
7.075	830
7.08333	838
7.09167	844
7.1	848
7.10833	850
7.11667	849
7.125	847
7.13333	844
7.14167	840
7.15	837
7.15833	835
7.16667	833
7.175	833
7.18333	835
7.19167	837
7.2	842
7.20833	850
7.21667	859
7.225	874
7.23333	892
7.24167	917
7.25	945
7.25833	976
7.26667	1012
7.275	1053
7.28333	1098
7.29167	1146
7.3	1194
7.30833	1241
7.31667	1287
7.325	1329
7.33333	1366
7.34167	1396
7.35	1419
7.35833	1434
7.36667	1442
7.375	1443
7.38333	1436
7.39167	1422
7.4	1403
7.40833	1380
7.41667	1354
7.425	1326
7.43333	1298
7.44167	1269
7.45	1240
7.45833	1212
7.46667	1187
7.475	1164
7.48333	1145
7.49167	1128
7.5	1115
7.50833	1103
7.51667	1094
7.525	1089
7.53333	1087
7.54167	1087
7.55	1088
7.55833	1091
7.56667	1096
7.575	1103
7.58333	1112
7.59167	1124
7.6	1138
7.60833	1153
7.61667	1170
7.625	1189
7.63333	1211
7.64167	1237
7.65	1265
7.65833	1296
7.66667	1329
7.675	1363
7.68333	1399
7.69167	1437
7.7	1476
7.70833	1517
7.71667	1557
7.725	1595
7.73333	1632
7.74167	1667
7.75	1699
7.75833	1728
7.76667	1754
7.775	1777
7.78333	1796
7.79167	1811
7.8	1822
7.80833	1831
7.81667	1835
7.825	1838
7.83333	1838
7.84167	1837
7.85	1837
7.85833	1839
7.86667	1843
7.875	1850
7.88333	1860
7.89167	1874
7.9	1893
7.90833	1918
7.91667	1948
7.925	1985
7.93333	2027
7.94167	2074
7.95	2123
7.95833	2176
7.96667	2229
7.975	2284
7.98333	2340
7.99167	2396
8	2449
8.00833	2503
8.01667	2556
8.025	2610
8.03333	2664
8.04167	2718
8.05	2771
8.05833	2824
8.06667	2877
8.075	2929
8.08333	2980
8.09167	3029
8.1	3076
8.10833	3120
8.11667	3160
8.125	3195
8.13333	3224
8.14167	3247
8.15	3263
8.15833	3269
8.16667	3269
8.175	3259
8.18333	3242
8.19167	3217
8.2	3184
8.20833	3141
8.21667	3090
8.225	3031
8.23333	2966
8.24167	2893
8.25	2815
8.25833	2733
8.26667	2649
8.275	2565
8.28333	2479
8.29167	2393
8.3	2306
8.30833	2219
8.31667	2137
8.325	2057
8.33333	1980
8.34167	1906
8.35	1834
8.35833	1769
8.36667	1708
8.375	1650
8.38333	1596
8.39167	1546
8.4	1501
8.40833	1461
8.41667	1424
8.425	1391
8.43333	1360
8.44167	1333
8.45	1309
8.45833	1289
8.46667	1270
8.475	1256
8.48333	1245
8.49167	1235
8.5	1228
8.50833	1222
8.51667	1217
8.525	1213
8.53333	1210
8.54167	1207
8.55	1205
8.55833	1203
8.56667	1202
8.575	1201
8.58333	1199
8.59167	1197
8.6	1195
8.60833	1192
8.61667	1188
8.625	1184
8.63333	1180
8.64167	1175
8.65	1168
8.65833	1161
8.66667	1152
8.675	1142
8.68333	1131
8.69167	1118
8.7	1104
8.70833	1090
8.71667	1076
8.725	1061
8.73333	1046
8.74167	1030
8.75	1015
8.75833	999
8.76667	982
8.775	967
8.78333	951
8.79167	934
8.8	918
8.80833	903
8.81667	889
8.825	875
8.83333	863
8.84167	852
8.85	843
8.85833	836
8.86667	830
8.875	824
8.88333	821
8.89167	820
8.9	820
8.90833	822
8.91667	826
8.925	832
8.93333	840
8.94167	848
8.95	858
8.95833	870
8.96667	882
8.975	893
8.98333	904
8.99167	915
9	924
9.00833	931
9.01667	935
9.025	939
9.03333	940
9.04167	939
9.05	935
9.05833	930
9.06667	925
9.075	919
9.08333	913
9.09167	907
9.1	903
9.10833	901
9.11667	901
9.125	906
9.13333	916
9.14167	931
9.15	950
9.15833	972
9.16667	996
9.175	1023
9.18333	1053
9.19167	1083
9.2	1111
9.20833	1137
9.21667	1159
9.225	1176
9.23333	1185
9.24167	1187
9.25	1180
9.25833	1166
9.26667	1143
9.275	1113
9.28333	1078
9.29167	1038
9.3	995
9.30833	949
9.31667	900
9.325	851
9.33333	802
9.34167	755
9.35	711
9.35833	670
9.36667	633
9.375	599
9.38333	568
9.39167	543
9.4	519
9.40833	498
9.41667	480
9.425	465
9.43333	454
9.44167	444
9.45	436
9.45833	430
9.46667	425
9.475	421
9.48333	416
9.49167	412
9.5	408
9.50833	405
9.51667	403
9.525	400
9.53333	399
9.54167	397
9.55	395
9.55833	394
9.56667	395
9.575	394
9.58333	394
9.59167	394
9.6	395
9.60833	396
9.61667	398
9.625	402
9.63333	409
9.64167	416
9.65	425
9.65833	437
9.66667	452
9.675	470
9.68333	490
9.69167	516
9.7	546
9.70833	580
9.71667	619
9.725	662
9.73333	711
9.74167	767
9.75	830
9.75833	898
9.76667	972
9.775	1055
9.78333	1148
9.79167	1253
9.8	1369
9.80833	1496
9.81667	1636
9.825	1793
9.83333	1965
9.84167	2156
9.85	2367
9.85833	2605
9.86667	2869
9.875	3164
9.88333	3488
9.89167	3849
9.9	4251
9.90833	4697
9.91667	5189
9.925	5730
9.93333	6326
9.94167	6980
9.95	7694
9.95833	8475
9.96667	9324
9.975	10247
9.98333	11247
9.99167	12328
10	13491
10.00833	14739
10.01667	16078
10.025	17509
10.03333	19033
10.04167	20654
10.05	22375
10.05833	24195
10.06667	26114
10.075	28133
10.08333	30251
10.09167	32467
10.1	34779
10.10833	37185
10.11667	39683
10.125	42266
10.13333	44931
10.14167	47672
10.15	50484
10.15833	53359
10.16667	56289
10.175	59267
10.18333	62284
10.19167	65330
10.2	68394
10.20833	71465
10.21667	74532
10.225	77582
10.23333	80602
10.24167	83580
10.25	86503
10.25833	89358
10.26667	92133
10.275	94813
10.28333	97385
10.29167	99838
10.3	102158
10.30833	104334
10.31667	106356
10.325	108213
10.33333	109894
10.34167	111391
10.35	112697
10.35833	113804
10.36667	114708
10.375	115404
10.38333	115888
10.39167	116159
10.4	116214
10.40833	116056
10.41667	115685
10.425	115105
10.43333	114319
10.44167	113331
10.45	112149
10.45833	110780
10.46667	109233
10.475	107517
10.48333	105640
10.49167	103615
10.5	101450
10.50833	99159
10.51667	96750
10.525	94239
10.53333	91636
10.54167	88956
10.55	86209
10.55833	83410
10.56667	80568
10.575	77697
10.58333	74809
10.59167	71915
10.6	69025
10.60833	66148
10.61667	63296
10.625	60476
10.63333	57698
10.64167	54967
10.65	52293
10.65833	49678
10.66667	47130
10.675	44654
10.68333	42253
10.69167	39928
10.7	37685
10.70833	35524
10.71667	33448
10.725	31459
10.73333	29555
10.74167	27736
10.75	26002
10.75833	24352
10.76667	22785
10.775	21301
10.78333	19898
10.79167	18573
10.8	17323
10.80833	16146
10.81667	15041
10.825	14005
10.83333	13035
10.84167	12128
10.85	11282
10.85833	10493
10.86667	9759
10.875	9077
10.88333	8444
10.89167	7858
10.9	7317
10.90833	6816
10.91667	6353
10.925	5926
10.93333	5532
10.94167	5170
10.95	4836
10.95833	4529
10.96667	4248
10.975	3991
10.98333	3754
10.99167	3536
11	3336
11.00833	3152
11.01667	2983
11.025	2828
11.03333	2687
11.04167	2558
11.05	2441
11.05833	2333
11.06667	2234
11.075	2144
11.08333	2061
11.09167	1985
11.1	1914
11.10833	1848
11.11667	1789
11.125	1735
11.13333	1686
11.14167	1642
11.15	1603
11.15833	1570
11.16667	1541
11.175	1517
11.18333	1500
11.19167	1489
11.2	1486
11.20833	1492
11.21667	1509
11.225	1539
11.23333	1583
11.24167	1645
11.25	1728
11.25833	1834
11.26667	1968
11.275	2132
11.28333	2330
11.29167	2566
11.3	2843
11.30833	3164
11.31667	3530
11.325	3941
11.33333	4397
11.34167	4896
11.35	5433
11.35833	6002
11.36667	6595
11.375	7203
11.38333	7814
11.39167	8417
11.4	8995
11.40833	9537
11.41667	10032
11.425	10465
11.43333	10824
11.44167	11099
11.45	11284
11.45833	11378
11.46667	11378
11.475	11283
11.48333	11097
11.49167	10826
11.5	10479
11.50833	10066
11.51667	9600
11.525	9092
11.53333	8555
11.54167	7998
11.55	7436
11.55833	6875
11.56667	6328
11.575	5802
11.58333	5301
11.59167	4830
11.6	4394
11.60833	3992
11.61667	3626
11.625	3296
11.63333	3002
11.64167	2741
11.65	2510
11.65833	2308
11.66667	2131
11.675	1977
11.68333	1844
11.69167	1729
11.7	1630
11.70833	1546
11.71667	1473
11.725	1411
11.73333	1357
11.74167	1311
11.75	1271
11.75833	1237
11.76667	1208
11.775	1184
11.78333	1163
11.79167	1146
11.8	1132
11.80833	1120
11.81667	1110
11.825	1103
11.83333	1097
11.84167	1093
11.85	1090
11.85833	1087
11.86667	1086
11.875	1087
11.88333	1089
11.89167	1093
11.9	1097
11.90833	1102
11.91667	1107
11.925	1112
11.93333	1118
11.94167	1124
11.95	1130
11.95833	1135
11.96667	1140
11.975	1144
11.98333	1147
11.99167	1150
12	1151
12.00833	1150
12.01667	1147
12.025	1143
12.03333	1138
12.04167	1130
12.05	1120
12.05833	1108
12.06667	1093
12.075	1078
12.08333	1062
12.09167	1044
12.1	1027
12.10833	1009
12.11667	990
12.125	970
12.13333	949
12.14167	929
12.15	909
12.15833	889
12.16667	870
12.175	852
12.18333	835
12.19167	818
12.2	803
12.20833	788
12.21667	775
12.225	763
12.23333	751
12.24167	741
12.25	732
12.25833	724
12.26667	716
12.275	709
12.28333	703
12.29167	698
12.3	692
12.30833	686
12.31667	680
12.325	675
12.33333	671
12.34167	667
12.35	663
12.35833	657
12.36667	653
12.375	650
12.38333	647
12.39167	644
12.4	642
12.40833	640
12.41667	638
12.425	638
12.43333	639
12.44167	641
12.45	645
12.45833	651
12.46667	659
12.475	671
12.48333	686
12.49167	703
12.5	723
12.50833	748
12.51667	779
12.525	814
12.53333	855
12.54167	903
12.55	957
12.55833	1020
12.56667	1092
12.575	1175
12.58333	1268
12.59167	1372
12.6	1489
12.60833	1619
12.61667	1760
12.625	1911
12.63333	2073
12.64167	2247
12.65	2430
12.65833	2621
12.66667	2819
12.675	3022
12.68333	3224
12.69167	3422
12.7	3613
12.70833	3795
12.71667	3964
12.725	4117
12.73333	4250
12.74167	4361
12.75	4445
12.75833	4503
12.76667	4533
12.775	4533
12.78333	4503
12.79167	4445
12.8	4359
12.80833	4248
12.81667	4116
12.825	3964
12.83333	3797
12.84167	3615
12.85	3423
12.85833	3224
12.86667	3024
12.875	2825
12.88333	2632
12.89167	2445
12.9	2267
12.90833	2097
12.91667	1939
12.925	1794
12.93333	1661
12.94167	1539
12.95	1430
12.95833	1332
12.96667	1247
12.975	1174
12.98333	1112
12.99167	1058
13	1012
13.00833	972
13.01667	936
13.025	907
13.03333	882
13.04167	860
13.05	841
13.05833	823
13.06667	807
13.075	793
13.08333	779
13.09167	767
13.1	755
13.10833	743
13.11667	733
13.125	723
13.13333	714
13.14167	706
13.15	697
13.15833	689
13.16667	682
13.175	675
13.18333	669
13.19167	664
13.2	659
13.20833	655
13.21667	653
13.225	651
13.23333	650
13.24167	649
13.25	648
13.25833	647
13.26667	646
13.275	645
13.28333	645
13.29167	644
13.3	643
13.30833	642
13.31667	641
13.325	641
13.33333	640
13.34167	639
13.35	636
13.35833	634
13.36667	631
13.375	629
13.38333	626
13.39167	622
13.4	618
13.40833	614
13.41667	609
13.425	603
13.43333	598
13.44167	592
13.45	586
13.45833	579
13.46667	574
13.475	568
13.48333	563
13.49167	556
13.5	549
13.50833	542
13.51667	535
13.525	529
13.53333	523
13.54167	516
13.55	509
13.55833	502
13.56667	496
13.575	489
13.58333	482
13.59167	474
13.6	468
13.60833	462
13.61667	458
13.625	453
13.63333	448
13.64167	443
13.65	437
13.65833	432
13.66667	427
13.675	422
13.68333	417
13.69167	412
13.7	408
13.70833	403
13.71667	400
13.725	396
13.73333	392
13.74167	388
13.75	385
13.75833	382
13.76667	379
13.775	375
13.78333	372
13.79167	370
13.8	368
13.80833	366
13.81667	364
13.825	362
13.83333	361
13.84167	359
13.85	358
13.85833	356
13.86667	354
13.875	352
13.88333	352
13.89167	351
13.9	350
13.90833	348
13.91667	348
13.925	348
13.93333	348
13.94167	348
13.95	347
13.95833	347
13.96667	348
13.975	348
13.98333	349
13.99167	351
14	352
14.00833	354
14.01667	355
14.025	355
14.03333	357
14.04167	358
14.05	360
14.05833	361
14.06667	360
14.075	360
14.08333	359
14.09167	360
14.1	360
14.10833	361
14.11667	360
14.125	358
14.13333	358
14.14167	357
14.15	356
14.15833	355
14.16667	353
14.175	350
14.18333	348
14.19167	346
14.2	345
14.20833	343
14.21667	342
14.225	340
14.23333	339
14.24167	338
14.25	338
14.25833	337
14.26667	337
14.275	336
14.28333	337
14.29167	337
14.3	339
14.30833	341
14.31667	342
14.325	344
14.33333	347
14.34167	351
14.35	355
14.35833	359
14.36667	363
14.375	368
14.38333	375
14.39167	381
14.4	386
14.40833	390
14.41667	396
14.425	401
14.43333	407
14.44167	412
14.45	416
14.45833	420
14.46667	423
14.475	427
14.48333	429
14.49167	430
14.5	431
14.50833	431
14.51667	430
14.525	428
14.53333	426
14.54167	423
14.55	419
14.55833	415
14.56667	411
14.575	407
14.58333	402
14.59167	396
14.6	390
14.60833	384
14.61667	378
14.625	372
14.63333	366
14.64167	360
14.65	354
14.65833	347
14.66667	341
14.675	337
14.68333	333
14.69167	328
14.7	323
14.70833	317
14.71667	311
14.725	306
14.73333	301
14.74167	296
14.75	291
14.75833	286
14.76667	281
14.775	277
14.78333	274
14.79167	270
14.8	267
14.80833	263
14.81667	260
14.825	257
14.83333	254
14.84167	251
14.85	248
14.85833	246
14.86667	244
14.875	241
14.88333	238
14.89167	236
14.9	234
14.90833	233
14.91667	232
14.925	232
14.93333	231
14.94167	231
14.95	230
14.95833	229
14.96667	229
14.975	229
14.98333	230
14.99167	230
15	231
15.00833	232
15.01667	233
15.025	234
15.03333	235
15.04167	235
15.05	235
15.05833	236
15.06667	237
15.075	239
15.08333	241
15.09167	242
15.1	243
15.10833	245
15.11667	246
15.125	248
15.13333	249
15.14167	250
15.15	251
15.15833	253
15.16667	256
15.175	260
15.18333	264
15.19167	267
15.2	271
15.20833	276
15.21667	280
15.225	286
15.23333	291
15.24167	298
15.25	306
15.25833	314
15.26667	324
15.275	334
15.28333	347
15.29167	360
15.3	375
15.30833	393
15.31667	413
15.325	435
15.33333	459
15.34167	486
15.35	517
15.35833	552
15.36667	592
15.375	637
15.38333	687
15.39167	743
15.4	806
15.40833	876
15.41667	954
15.425	1042
15.43333	1142
15.44167	1254
15.45	1379
15.45833	1520
15.46667	1677
15.475	1850
15.48333	2041
15.49167	2252
15.5	2486
15.50833	2743
15.51667	3026
15.525	3333
15.53333	3667
15.54167	4030
15.55	4421
15.55833	4841
15.56667	5289
15.575	5766
15.58333	6270
15.59167	6801
15.6	7355
15.60833	7930
15.61667	8524
15.625	9131
15.63333	9749
15.64167	10372
15.65	10996
15.65833	11616
15.66667	12224
15.675	12815
15.68333	13384
15.69167	13922
15.7	14425
15.70833	14887
15.71667	15301
15.725	15662
15.73333	15965
15.74167	16208
15.75	16388
15.75833	16503
15.76667	16548
15.775	16525
15.78333	16435
15.79167	16279
15.8	16059
15.80833	15777
15.81667	15437
15.825	15043
15.83333	14601
15.84167	14115
15.85	13593
15.85833	13039
15.86667	12459
15.875	11859
15.88333	11243
15.89167	10620
15.9	9994
15.90833	9372
15.91667	8759
15.925	8158
15.93333	7573
15.94167	7006
15.95	6460
15.95833	5939
15.96667	5444
15.975	4977
15.98333	4539
15.99167	4131
16	3751
16.00833	3400
16.01667	3076
16.025	2780
16.03333	2512
16.04167	2269
16.05	2049
16.05833	1851
16.06667	1673
16.075	1514
16.08333	1372
16.09167	1248
16.1	1138
16.10833	1043
16.11667	961
16.125	889
16.13333	826
16.14167	771
16.15	724
16.15833	683
16.16667	648
16.175	617
16.18333	591
16.19167	568
16.2	547
16.20833	530
16.21667	514
16.225	501
16.23333	488
16.24167	477
16.25	466
16.25833	457
16.26667	448
16.275	440
16.28333	433
16.29167	426
16.3	419
16.30833	412
16.31667	405
16.325	398
16.33333	393
16.34167	387
16.35	381
16.35833	376
16.36667	371
16.375	367
16.38333	362
16.39167	357
16.4	352
16.40833	348
16.41667	345
16.425	342
16.43333	339
16.44167	336
16.45	334
16.45833	331
16.46667	328
16.475	326
16.48333	323
[truncated: 4,622 more rows]
